# Supplementary material for: Conjoint Analysis of Sheep Microbiome, Metabolome, and Transcriptome Revealed the Effect Mechanisms of Feeding with Broccoli Extract
Source: Vet Sci. 2026 Jul 8;13(7):663. doi: 10.3390/vetsci13070663 (PMC13431469; doi:10.3390/vetsci13070663)
Supplement: Supplementary file 1 [file vetsci-13-00663-s001.zip › Supplementary Materials.xlsx]

## Sheet: Table S1
Table S1. Statistics for the transcriptome sequencing data
sample	library	raw_reads	raw_bases	clean_reads	clean_bases	error_rate	Q20	Q30	GC_pct	total_reads	total_map	unique_map	multi_map	read1_map	read2_map	positive_map	negative_map	splice_map	unsplice_map	proper_map
HCZ1	FRAS230342130-1r	47633310	7.14G	42979346	6.45G	0.01	99.05	97.32	51.75	42979346	38175225(88.82%)	35139523(81.76%)	3035702(7.06%)	17603804(40.96%)	17535719(40.8%)	17562483(40.86%)	17577040(40.9%)	15687016(36.5%)	19452507(45.26%)	31941386(74.32%)
HCZ2	FRAS230342131-1r	43979094	6.6G	40727888	6.11G	0.01	98.95	97.09	52.04	40727888	36714723(90.15%)	34033876(83.56%)	2680847(6.58%)	17056310(41.88%)	16977566(41.69%)	17000131(41.74%)	17033745(41.82%)	15030137(36.9%)	19003739(46.66%)	31459700(77.24%)
HCZ3	FRAS230342132-1r	47806200	7.17G	44997320	6.75G	0.01	98.91	97.02	51.02	44997320	40731634(90.52%)	37500589(83.34%)	3231045(7.18%)	18796698(41.77%)	18703891(41.57%)	18749553(41.67%)	18751036(41.67%)	14664360(32.59%)	22836229(50.75%)	34531776(76.74%)
HCZ4	FRAS230342133-1r	46640616	7G	42901324	6.44G	0.01	98.97	97.13	52.41	42901324	38493469(89.73%)	35502280(82.75%)	2991189(6.97%)	17791992(41.47%)	17710288(41.28%)	17754614(41.38%)	17747666(41.37%)	15776564(36.77%)	19725716(45.98%)	32708080(76.24%)
HCZ5	FRAS230342134-1r	55833210	8.37G	51940630	7.79G	0.01	98.96	97.13	50.98	51940630	47390552(91.24%)	43633219(84.01%)	3757333(7.23%)	21872441(42.11%)	21760778(41.9%)	21804602(41.98%)	21828617(42.03%)	18675579(35.96%)	24957640(48.05%)	40351170(77.69%)
HCZ6	FRAS230342135-1r	46435454	6.97G	42301654	6.35G	0.01	98.96	97.12	51.47	42301654	38796235(91.71%)	35814855(84.67%)	2981380(7.05%)	17943988(42.42%)	17870867(42.25%)	17900510(42.32%)	17914345(42.35%)	15652437(37.0%)	20162418(47.66%)	33251082(78.6%)
HCZ7	FRAS230342136-1r	50587814	7.59G	46326060	6.95G	0.01	98.93	97.03	51.78	46326060	41827375(90.29%)	38746000(83.64%)	3081375(6.65%)	19413078(41.91%)	19332922(41.73%)	19372134(41.82%)	19373866(41.82%)	17076322(36.86%)	21669678(46.78%)	35427790(76.47%)
HCZ17	FRAS230342138-1r	47381686	7.11G	43055014	6.46G	0.01	98.98	97.13	52.18	43055014	38714440(89.92%)	35851949(83.27%)	2862491(6.65%)	17969723(41.74%)	17882226(41.53%)	17915758(41.61%)	17936191(41.66%)	16596761(38.55%)	19255188(44.72%)	32583012(75.68%)
HCZ18	FRAS230342139-1r	41708404	6.26G	38355454	5.75G	0.01	98.99	97.17	51.47	38355454	35333081(92.12%)	32558457(84.89%)	2774624(7.23%)	16317051(42.54%)	16241406(42.34%)	16280232(42.45%)	16278225(42.44%)	13777195(35.92%)	18781262(48.97%)	30041694(78.32%)
HCZ19	FRAS230342140-1r	44033316	6.6G	39553968	5.93G	0.01	98.93	97.04	51.96	39553968	36145088(91.38%)	33515936(84.73%)	2629152(6.65%)	16801355(42.48%)	16714581(42.26%)	16761271(42.38%)	16754665(42.36%)	15121237(38.23%)	18394699(46.51%)	30852596(78.0%)
HCZ20	FRAS230342141-1r	47759242	7.16G	43842562	6.58G	0.01	98.91	97.05	51.41	43842562	40455297(92.27%)	37296309(85.07%)	3158988(7.21%)	18686463(42.62%)	18609846(42.45%)	18652894(42.55%)	18643415(42.52%)	16249136(37.06%)	21047173(48.01%)	34765624(79.3%)
HCZ21	FRAS230342142-1r	48997992	7.35G	47231474	7.08G	0.01	98.83	96.89	51.1	47231474	44573605(94.37%)	41185661(87.2%)	3387944(7.17%)	20650671(43.72%)	20534990(43.48%)	20600919(43.62%)	20584742(43.58%)	18016191(38.14%)	23169470(49.06%)	39150674(82.89%)
HCZ22	FRAS230342143-1r	44066400	6.61G	40867810	6.13G	0.01	98.83	96.85	52.02	40867810	36845665(90.16%)	33948817(83.07%)	2896848(7.09%)	17019706(41.65%)	16929111(41.42%)	16949001(41.47%)	16999816(41.6%)	13974928(34.2%)	19973889(48.87%)	31436272(76.92%)
HCZ23	FRAS230342144-1r	42714668	6.41G	39759306	5.96G	0.01	98.88	96.94	52.12	39759306	36754407(92.44%)	33973638(85.45%)	2780769(6.99%)	17033316(42.84%)	16940322(42.61%)	16982769(42.71%)	16990869(42.73%)	15449994(38.86%)	18523644(46.59%)	31723656(79.79%)
HCZ24	FRAS230342145-1r	49380546	7.41G	46894004	7.03G	0.01	98.82	96.85	51.2	46894004	43761295(93.32%)	39669233(84.59%)	4092062(8.73%)	19883637(42.4%)	19785596(42.19%)	19835076(42.3%)	19834157(42.3%)	17547427(37.42%)	22121806(47.17%)	37444838(79.85%)

## Sheet: Table S2
Table S2. Differentially expressed genes of jejunal tissues between BT and NC groups in sheep
gene_id	HCZ17	HCZ18	HCZ19	HCZ20	HCZ21	HCZ22	HCZ23	HCZ1	HCZ2	HCZ3	HCZ4	HCZ5	HCZ6	HCZ7	BT	NC	log2FoldChange	pvalue	padj	gene_name	gene_chr	gene_start	gene_end	gene_strand	gene_length	gene_biotype	gene_description	Family
novel.190	0	0	0	0	0	0	0	0	159.364424009687	0	0	0	0	161.920389828078	0	45.8978305482521	-22.4097	6.34709629591084e-14	1.36468917458379e-09	-	10	71422016	71453486	-	1658	-	- && - && -	-
ENSOARG00020002796	7.00303609747405	17.6699700734864	9.96887248800007	43.1069785274177	257.589730874604	6.36671078478306	42.4937077411021	5.52422827448018	3.02590678499405	2.74026634209296	4.04252396711043	3.30805930027352	1.9519783159629	11.5025413539072	54.8855723695525	4.58507204840304	3.57997576860198	4.39726615917875e-06	0.015757603281417	TWIST1	4	31265786	31266388	-	603	protein_coding	twist family bHLH transcription factor 1 [Source:NCBI gene (formerly Entrezgene);Acc:101119467] && sp|Q8MIH8|TWST1_CEBCA Twist-related protein 1 OS=Cebus capucinus OX=9516 GN=TWIST1 PE=3 SV=1 && PF00010:Helix-loop-helix DNA-binding domain	-
ENSOARG00020014334	81.0351319850568	437.591611819869	513.396933132003	749.640870488995	6129.4864956444	66.8504632402222	623.241046869498	302.727709441514	65.5613136748711	31.9697739910846	48.5102876053252	27.2914892272566	30.255663897425	170.768498561853	1228.74893616858	96.7263909141899	3.66779848934149	6.04919070960295e-06	0.0185805213495962	ISG15	12	55230430	55231485	-	610	protein_coding	Ovis aries ISG15 ubiquitin like modifier (ISG15), mRNA. [Source:RefSeq mRNA;Acc:NM_001009735] && sp|O02741|ISG15_BOVIN Ubiquitin-like protein ISG15 OS=Bos taurus OX=9913 GN=ISG15 PE=1 SV=3 && PF00240:Ubiquitin family	-
ENSOARG00020023648	92.0399029953732	51.9705002161365	262.181346434402	477.330932962137	246.098739162726	668.504632402222	220.562578275245	20.9920674430247	157.347152819691	17.3550201665888	29.3082987615506	23.983429926983	4.87994578990726	28.3139479480792	288.384090349749	40.3114089794035	2.83973699063395	7.35594181965201e-06	0.0197700131330422	MT1C	14	25513364	25514658	-	324	protein_coding	metallothionein-1C-like [Source:NCBI gene (formerly Entrezgene);Acc:101117691] && - && -	-
ENSOARG00020019323	1.00043372821058	11.4335	19.9377449760001	8.41111776144735	18.1940702104739	3.18335539239153	10.1175494621672	2.20969130979207	0	0	0	0	0.975989157981452	0.884810873377476	10.3253973683201	0.581498763021572	4.22080349944771	1.44334978060822e-05	0.0310334636328574	ENSOARG00020019323	X	108651519	108651770	-	252	protein_coding	- && sp|P0DMW4|SIL2A_HUMAN Small integral membrane protein 10-like protein 2A OS=Homo sapiens OX=9606 GN=SMIM10L2A PE=4 SV=1 && -	-
ENSOARG00020019801	37.0160479437914	61.3251902550411	36.8848282056002	64.134772931036	81.3945246258044	65.7893447760917	43.5054626873189	29.830832682193	24.2072542799524	28.3160855349606	30.3189297533283	20.6753706267095	33.1836313713694	25.6595153279468	55.7214530606691	27.4559	1.02482373792828	2.0461989290231e-05	0.0340962634489199	ENSOARG00020019801	14	37622902	37625387	-	672	protein_coding	leucine rich repeat containing 29 [Source:HGNC Symbol;Acc:HGNC:13605] && sp|Q8WV35|LRC29_HUMAN Leucine-rich repeat-containing protein 29 OS=Homo sapiens OX=9606 GN=LRRC29 PE=1 SV=1 && -	-
ENSOARG00020013529	98.0425053646366	43.6552201815547	43.8630389472003	76.7514495732071	42.133636276887	41.3836201010899	49.5759923646192	39.7744435762573	23.1986186849544	14.6147538244958	13.1382028931089	4.96208895041028	14.6398373697218	21.2354609610594	56.4864946870278	18.7947723228583	1.59840823541345	2.19747881350167e-05	0.0340962634489199	RHOV	7	36399924	36401706	-	822	protein_coding	ras homolog family member V [Source:NCBI gene (formerly Entrezgene);Acc:100302547] && sp|Q17QI8|RHOV_BOVIN Rho-related GTP-binding protein RhoV OS=Bos taurus OX=9913 GN=Rhov PE=2 SV=1 && PF00071:Ras family	-
ENSOARG00020018791	0	2.07882000864546	0	0	0	0	0	0	7.06044916498612	3.65368845612395	33.3508227286611	79.3934232065645	7.80791326385162	0.884810873377476	0.296974286949351	18.8787296705093	-5.83582	2.22011854464852e-05	0.0340962634489199	Fgf21	14	58833116	58834638	+	705	protein_coding	fibroblast growth factor 21 [Source:NCBI gene (formerly Entrezgene);Acc:101108510] && sp|Q9NSA1|FGF21_HUMAN Fibroblast growth factor 21 OS=Homo sapiens OX=9606 GN=FGF21 PE=1 SV=1 && PF00167:Fibroblast growth factor	-
novel.1749	5.00216864105289	3.11823001296819	3.98754899520003	3.15416916054276	1.91516528531304	2.12223692826102	14.1645692470341	0	0	0	0	0	0	0.884810873377476	4.78058403862457	0.126401553339639	4.35185251422542	5.003975426768e-05	0.0612613825006746	-	7	25897614	25898241	-	429	-	- && sp|A0A0B4J277|TVA22_HUMAN T cell receptor alpha variable 22 OS=Homo sapiens OX=9606 GN=TRAV22 PE=1 SV=1 && -	-
ENSOARG00020001391	26.011276933475	30.1428901253592	41.8692644496003	240.76824592143	386.863387633235	258.912905247845	595.923663321647	29.830832682193	65.5613136748711	54.8053268418593	12.1275719013313	47.9668598539661	13.6638482117403	46.8949762890062	225.78451909037	38.6929613507096	2.54397486279512	5.93458416505795e-05	0.0612613825006746	ASS1	3	6237225	6280800	-	1504	protein_coding	argininosuccinate synthase 1 [Source:NCBI gene (formerly Entrezgene);Acc:101115012] && sp|P14568|ASSY_BOVIN Argininosuccinate synthase OS=Bos taurus OX=9913 GN=ASS1 PE=2 SV=1 && PF00764:Arginosuccinate synthase	-
novel.625	0	17.6699700734864	0.996887248800007	2.10277944036184	56.4973759167348	0	30.3526483865015	0	0	0	0	0	0	0	15.3742372951264	0	6.44944267202102	6.22614159362312e-05	0.0612613825006746	-	16	3815754	3891159	-	2152	-	- && - && -	-
ENSOARG00020002750	150.065059231587	146.556810609505	178.442817535201	94.6250748162827	176.195	180.390138902187	183.127645265226	177.880150438262	254.176	380.897021550922	722.60115912099	527.635458393627	264.493061812974	240.668557558674	158.486107515541	366.907368402135	-1.2112	6.24823866503256e-05	0.0612613825006746	SLC6A9	1	19223364	19248518	-	2151	protein_coding	solute carrier family 6 member 9 [Source:NCBI gene (formerly Entrezgene);Acc:105606027] && sp|Q28039|SC6A9_BOVIN Sodium- and chloride-dependent glycine transporter 1 OS=Bos taurus OX=9913 GN=SLC6A9 PE=2 SV=1 && PF00209:Sodium:neurotransmitter symporter family	-
ENSOARG00020019013	44.0190840412654	80.0345703328502	57.8194604304004	124.063986981348	148.425309611761	77.4616478815273	66.7758264503034	35.3550609566732	46.3972373699088	56.6321710699212	30.3189297533283	30.5995485275301	30.255663897425	36.2772458084765	85.5142693899223	37.9765510547519	1.17117468581479	6.268315031928e-05	0.0612613825006746	ENSOARG00020019013	19	62253370	62357848	-	1190	protein_coding	- && sp|Q32L35|MIC25_BOVIN MICOS complex subunit MIC25 OS=Bos taurus OX=9913 GN=CHCHD6 PE=2 SV=1 && PF05300:Protein of unknown function (DUF737)	-
ENSOARG00020021083	66.0286260618982	88.3498503674321	55.8256859328004	138.783443063881	209.710598741778	101.867372556529	51.5995022570526	17.6775304783366	38.3281526099247	32.8831961051156	44.4677636382148	60.3720822299918	46.8474795831097	31.8531914415891	101.73786842591	38.9184851551832	1.38373012730054	8.76402259958881e-05	0.0790790635016319	METTL27	24	34186202	34190217	+	788	protein_coding	methyltransferase like 27 [Source:HGNC Symbol;Acc:HGNC:19068] && sp|Q8N6F8|MET27_HUMAN Methyltransferase-like protein 27 OS=Homo sapiens OX=9606 GN=METTL27 PE=1 SV=2 && PF13649:Methyltransferase domain	-
ENSOARG00020021338	679.294501454982	740.059923077784	1018.81876827361	948.353527603189	478.791321328261	712.010489431573	664.722999664384	2450.54766255941	286.452508979437	147.97438247302	193.030519429523	425.085620085148	388.443684876618	440.635814941983	748.864504404826	618.881456192163	1.09321955828134	0.000137567364832258	0.113762919663784	ENSOARG00020021338	24	37254807	37368350	-	3314	protein_coding	cytochrome P450 3A24-like [Source:NCBI gene (formerly Entrezgene);Acc:101110202] && sp|Q29496|CP3AO_SHEEP Cytochrome P450 3A24 OS=Ovis aries OX=9940 GN=CYP3A24 PE=2 SV=1 && PF00067:Cytochrome P450	-
ENSOARG00020004556	14.0060721949481	16.6305600691637	25.9190684688002	60.9806037704933	8.6182437839087	42.4447385652204	12.1410593546006	50.8229001252177	32.2763390399366	62.1127037541072	89.9461582682071	108.338942083958	122.974633905663	99.0988178182773	25.8200494581621	80.7957849993381	-1.64957	0.000163960825767243	0.127468776913177	ENSOARG00020004556	8	23700713	23794873	-	2120	lncRNA	- && sp|Q5R3K3|CAHM6_HUMAN Calcium homeostasis modulator protein 6 OS=Homo sapiens OX=9606 GN=CALHM6 PE=1 SV=1 && PF14798:Calcium homeostasis modulator	-
novel.811	3.00130118463173	19.7487900821319	2.99066174640002	29.4389121650657	39.2608883489174	11.6723031054356	10.1175494621672	3.31453696468811	1.00863559499802	2.74026634209296	1.01063099177761	4.1350741253419	1.9519783159629	6.19367611364233	16.6043437278214	2.90782834978626	2.49874419376633	0.000165998128160037	0.127468776913177	-	2	55447139	55448219	+	619	-	- && sp|A6H8Z2|F221B_HUMAN Protein FAM221B OS=Homo sapiens OX=9606 GN=FAM221B PE=1 SV=2 && -	-
novel.1271	110.047710103164	56.1281402334274	30.9035047128002	42.0555888072367	27.7698966370391	79.5838848097883	16.1880791394675	89.4924980465789	200.718483404605	121.485141166121	360.795264064606	166.229979838744	234.237397915548	41.5861110487414	51.8109720632747	173.506410783564	-1.74384	0.000186400786906948	0.13359344397621	-	3	142054367	142059899	+	5533	-	- && - && -	-
ENSOARG00020005803	303.131419647805	333.650611387596	517.384482127203	381.654468425673	307.384028292744	515.703573567428	629.311576546799	275.106568069113	1011.66150178301	736.218223908976	1409.83023352976	1363.74744653776	1309.77745001111	710.503131322113	426.888594285035	973.834936451692	-1.18998	0.000202876205271535	0.140711009340106	ARRDC4	18	8534370	8546675	-	1888	protein_coding	arrestin domain containing 4 [Source:NCBI gene (formerly Entrezgene);Acc:101112169] && sp|Q8NCT1|ARRD4_HUMAN Arrestin domain-containing protein 4 OS=Homo sapiens OX=9606 GN=ARRDC4 PE=1 SV=3 && PF00339:Arrestin (or S-antigen), N-terminal domain|PF02752:Arrestin (or S-antigen), C-terminal domain	-
novel.63	7.00303609747405	21.8276100907773	35.8879409568002	22.0791841237993	14.3637396398478	9.55006617717459	51.5995022570526	14.3629935136485	5.04317797499009	1.82684422806198	1.01063099177761	5.78910377547866	5.85593494788871	5.30886524026486	23.1872970489894	5.59965009601577	2.06304649556308	0.000217184718437141	0.145927769722405	-	1	282929401	282930126	+	394	-	- && - && -	-
novel.139	84.0364331696886	75.8769303155593	113.645146363201	90.419515935559	50.7518800607957	54.117041670656	59.6935418267864	65.1858936388661	122.04490699476	158.935447841392	182.924209511747	199.31057284148	230.333441283623	122.103900526092	75.5057841917494	154.405481805423	-1.03316	0.000238904385835707	0.145981082822633	-	1	270225360	270299067	-	4931	-	- && - && -	-
ENSOARG00020013040	219.094986478117	1385.5335357622	1176.32695358401	2330.9310096411	2612.28544916699	441.425281078292	1051.21338911917	493.866007738528	471.032822864074	492.334519462702	527.549377707912	246.450417870377	244.973278653344	557.43085022781	1316.68722926141	433.376753503535	1.60332461806528	0.000241773112031579	0.145981082822633	ENSOARG00020013040	18	61419942	61446028	-	1947	lncRNA	- && sp|Q6IED8|IFI6_BOVIN Interferon alpha-inducible protein 6 OS=Bos taurus OX=9913 GN=IFI6 PE=2 SV=1 && PF06140:Interferon-induced 6-16 family	-
ENSOARG00020026343	60.0260236926347	276.483061149846	207.352547750401	669.735251755245	145.552561683791	66.8504632402222	365.243535584235	106.065182870019	38.3281526099247	30.1429297630226	28.297667769773	22.3294002768463	39.0395663192581	165.459633321588	255.891920693768	61.3803618472046	2.05980018342001	0.000255943722957457	0.145981082822633	NOXO1	24	1492822	1494774	-	1008	protein_coding	NADPH oxidase organizer 1 [Source:HGNC Symbol;Acc:HGNC:19404] && sp|Q8NFA2|NOXO1_HUMAN NADPH oxidase organizer 1 OS=Homo sapiens OX=9606 GN=NOXO1 PE=1 SV=1 && PF00787:PX domain|PF14604:Variant SH3 domain	-
novel.1797	132.057252123796	116.413920484146	52.8350241864004	218.689061797631	1228.57853052832	148.556584978271	41.4819527948854	87.2828067367869	48.4145085599048	31.0563518770536	15.1594648766641	50.4479043291712	56.6073711629242	93.7899525780125	276.944618127635	54.6797657315025	2.34086254490472	0.000269233621160416	0.145981082822633	-	8	63376110	63376895	+	766	-	- && - && -	-
novel.1128	16.0069396513692	43.6552201815547	28.9097302152002	18.9250149632565	44.0488	25.4668431391323	79.9286407511207	1.10484565489604	55.4749577248909	221.048151595499	357.763371089273	181.943261515044	425.531272879913	122.103900526092	36.7058843519762	194.995680140801	-2.40926	0.000270340481158294	0.145981082822633	-	24	34313724	34323122	+	7929	-	- && - && -	-
novel.1751	0	0	0	1.05138972018092	0	0	0	6.62907392937622	4.03454237999207	15.5281759385268	0	9.09716307575219	0	14.1569739740396	0.150198531454417	7.06370418538384	-4.83126	0.000279565602277225	0.146608293038112	-	7	25985218	25985909	-	493	-	- && sp|A0A0B4J277|TVA22_HUMAN T cell receptor alpha variable 22 OS=Homo sapiens OX=9606 GN=TRAV22 PE=1 SV=1 && -	-
ENSOARG00020007979	74.0320958875828	73.7981103069138	130.592229592801	229.20295899944	214.498511955061	88.0728325228324	171.998340856842	71.8149675682424	45.3886017749108	27.4026634209296	16.1700958684417	52.101933979308	26.3517072654992	107.946926552052	140.313582874496	49.596699489912	1.4997	0.000302005754225241	0.154605374323736	ENSOARG00020007979	3	86704677	86871965	-	1785	protein_coding	metastasis associated 1 family member 3 [Source:NCBI gene (formerly Entrezgene);Acc:101116819] && sp|Q9BTC8|MTA3_HUMAN Metastasis-associated protein MTA3 OS=Homo sapiens OX=9606 GN=MTA3 PE=1 SV=2 && PF17226:MTA R1 domain|PF01448:ELM2 domain|PF01426:BAH domain|PF00320:GATA zinc finger	-
ENSOARG00020000561	0	13.5123300561955	8.97198523920006	5.25694860090459	0.957582642656522	0	27.3173835478514	0	0	0	0	0	0	0	8.00231858382972	0	5.50652308980493	0.000352325559923979	0.165798272408976	TMPRSS11E	6	93082644	93142168	-	1373	protein_coding	transmembrane protease serine 11E-like [Source:NCBI gene (formerly Entrezgene);Acc:101121777] && sp|Q9UL52|TM11E_HUMAN Transmembrane protease serine 11E OS=Homo sapiens OX=9606 GN=TMPRSS11E PE=1 SV=2 && PF01390:SEA domain|PF00089:Trypsin	-
ENSOARG00020021495	112.048577559585	96.6651304020139	92.7105141384006	181.890421591299	297.808201866178	110.356320269573	70.8228462351702	70.7101219133463	58.500864509885	55.7187489558903	54.5740735559909	47.9668598539661	80.0311109544791	79.6329786039729	137.471716008889	63.8763940496472	1.10692362973147	0.000359554926258397	0.165798272408976	PXMP2	17	52392680	52402644	-	732	protein_coding	peroxisomal membrane protein 2 [Source:NCBI gene (formerly Entrezgene);Acc:101115907] && sp|Q2KIY1|PXMP2_BOVIN Peroxisomal membrane protein 2 OS=Bos taurus OX=9913 GN=PXMP2 PE=2 SV=3 && PF04117:Mpv17 / PMP22 family	-
novel.871	9.0039035538952	5.19705002161365	11.9626469856001	3.15416916054276	2.87274792796957	2.12223692826102	1.01175494621672	8.83876523916829	14.1208983299722	19.1818643946507	18.191357851997	15.7132816762992	23.4237397915549	12.3873522272847	5.04635850344271	15.979608501561	-1.66041	0.000370599266632573	0.165798272408976	-	2	97259888	97262889	-	568	-	- && - && -	-
ENSOARG00020002841	2.00086745642116	3.11823001296819	5.98132349280004	0	1.91516528531304	1.06111846413051	0	5.52422827448018	30.2590678499405	12.7879095964338	4.04252396711043	13.2322372010941	11.7118698957774	4.42405436688738	2.01095781594756	11.7116987359606	-2.53514	0.00039366637682483	0.165798272408976	ENSOARG00020002841	1	26146073	26310186	+	1726	protein_coding	ELAV like RNA binding protein 4 [Source:NCBI gene (formerly Entrezgene);Acc:101107912] && sp|Q7SZT7|ELAV4_XENLA ELAV-like protein 4 OS=Xenopus laevis OX=8355 GN=elavl4 PE=2 SV=1 && PF00076:RNA recognition motif. (a.k.a. RRM, RBD, or RNP domain)	-
ENSOARG00020000073	68.0294935183193	65.482830272332	30.9035047128002	229.20295899944	714.356651421765	47.750330885873	103.199004514105	26.5162957175049	85.7340255748315	35.6234624472085	31.3295607451059	33.9076078278036	17.5678048436661	50.4342197825161	179.846396332091	40.1589967055195	2.16325263453832	0.000395971490079757	0.165798272408976	ENSOARG00020000073	1	291931	303439	-	1253	lncRNA	- && sp|Q9UMX3|BOK_HUMAN Bcl-2-related ovarian killer protein OS=Homo sapiens OX=9606 GN=BOK PE=1 SV=1 && -	-
ENSOARG00020002169	0	0	0	0	0	1.06111846413051	0	2.20969130979207	20.1727118999603	0	14.1488338848865	9.09716307575219	0	6.19367611364233	0.151588352018644	7.40315375486192	-4.89468	0.000396860080169375	0.165798272408976	CLCA2	1	68088864	68131260	+	3174	protein_coding	chloride channel accessory 2 [Source:NCBI gene (formerly Entrezgene);Acc:101115078] && sp|Q9UQC9|CLCA2_HUMAN Calcium-activated chloride channel regulator 2 OS=Homo sapiens OX=9606 GN=CLCA2 PE=1 SV=2 && PF08434:Calcium-activated chloride channel N terminal	-
ENSOARG00020017761	601.260670654557	1656.81954689043	1717.63672968241	1973.45850477958	10325.6136357653	721.560555608747	2204.61402780623	1715.82530205354	433.713305849147	362.628579270302	480.049721094364	256.374595771198	377.707804138822	976.831204208734	2742.9948101696	657.590073198016	2.06065816345531	0.000399942250630428	0.165798272408976	ENSOARG00020017761	17	70401074	70443752	-	2805	protein_coding	- && sp|Q9Y6K5|OAS3_HUMAN 2'-5'-oligoadenylate synthase 3 OS=Homo sapiens OX=9606 GN=OAS3 PE=1 SV=3 && PF01909:Nucleotidyltransferase domain|PF10421:2'-5'-oligoadenylate synthetase 1, domain 2, C-terminus	-
ENSOARG00020004893	1.00043372821058	0	0.996887248800007	108.293141178635	5.74549585593913	1.06111846413051	300.491219026365	0	0	2.74026634209296	0	3.30805930027352	0.975989157981452	1.76962174675495	59.6554707860114	1.25627664958613	5.54967055972555	0.000400981822485779	0.165798272408976	LRP2	2	151172852	151354820	+	14567	protein_coding	LDL receptor related protein 2 [Source:NCBI gene (formerly Entrezgene);Acc:101108200] && sp|C0HL13|LRP2_PIG Low-density lipoprotein receptor-related protein 2 OS=Sus scrofa OX=9823 GN=LRP2 PE=1 SV=1 && PF12662:Complement Clr-like EGF-like|PF07645:Calcium-binding EGF domain|PF00057:Low-density lipoprotein receptor domain class A|PF00058:Low-density lipoprotein receptor repeat class B|PF14670:Coagu…	-
novel.431	1.00043372821058	0	0	0	1.91516528531304	2.12223692826102	1.01175494621672	0	8.06908475998414	12.7879095964338	4.04252396711043	9.09716307575219	6.83192410587016	8.84810873377476	0.86422726971448	7.09667346270365	-3.04039	0.000486527659883655	0.194185336805086	-	14	11740862	11741747	+	886	-	- && - && -	-
ENSOARG00020007791	4480.94266865518	5290.5969220027	6035.15540423524	13102.4186928946	14700.8087300629	4968.15664905905	8981.3486575658	5066.82217335322	4614.50784711593	4041.89285458712	3377.52877452077	2647.27445504389	2997.26270416104	5147.82966131016	8222.77538921079	3984.73121001316	1.04516851886124	0.000487698627388244	0.194185336805086	IGFBP4	11	22498094	22509690	-	2144	protein_coding	insulin like growth factor binding protein 4 [Source:HGNC Symbol;Acc:HGNC:5473] && sp|Q05716|IBP4_BOVIN Insulin-like growth factor-binding protein 4 OS=Bos taurus OX=9913 GN=IGFBP4 PE=2 SV=1 && PF00086:Thyroglobulin type-1 repeat|PF00219:Insulin-like growth factor binding protein	-
novel.826	0	99.7833604149821	0.996887248800007	0	0	0	1.01175494621672	1.10484565489604	3.02590678499405	0	2.02126198355522	18.1943261515044	80.0311109544791	1.76962174675495	14.5417146585713	15.1638676108834	-4.70261	0.000513848479645184	0.195457259525884	-	2	127961559	127979801	+	1537	-	- && sp|Q1RMT1|ERCC3_BOVIN General transcription and DNA repair factor IIH helicase subunit XPB OS=Bos taurus OX=9913 GN=ERCC3 PE=2 SV=1 && PF16203:ERCC3/RAD25/XPB C-terminal helicase	-
ENSOARG00020008872	67.0290597901087	140.320350583569	87.7260778944006	144.040391664786	2129.6637972681	63.6671078478306	104.210759460322	68.5004306035543	64.5526780798731	44.7576835875184	20.2126198355522	23.983429926983	31.2316530554065	60.1671393896684	390.951077787017	44.7722334969365	1.11918066631522	0.000529138097805833	0.196155142084883	ENSOARG00020008872	22	12794741	12794974	+	234	processed_pseudogene	- && sp|P06730|IF4E_HUMAN Eukaryotic translation initiation factor 4E OS=Homo sapiens OX=9606 GN=EIF4E PE=1 SV=2 && -	-
ENSOARG00020019079	235.101926129486	91.4680803804002	92.7105141384006	234.459907600345	45.0063842048565	50.9336862782645	289.361914617981	102.750645905331	39.3367882049227	52.0650604997663	22.2338818191074	19.8483558016411	38.0635771612766	62.8215720098008	148.434630478533	48.1599830574066	1.6258105558211	0.000612654838385612	0.206846733154135	NRAP	22	37223839	37298807	-	5154	protein_coding	nebulin related anchoring protein [Source:HGNC Symbol;Acc:HGNC:7988] && sp|Q86VF7|NRAP_HUMAN Nebulin-related-anchoring protein OS=Homo sapiens OX=9606 GN=NRAP PE=1 SV=2 && PF00412:LIM domain|PF00880:Nebulin repeat	-
novel.870	19.008240836001	20.7882000864546	38.8786027032003	30.4903018852466	23.939566066413	39.2613831728289	22.2586088167678	9.94361089406433	8.06908475998414	8.22079902627889	25.2657747944402	11.5782075509573	14.6398373697218	12.3873522272847	27.803557652416	12.8720952318188	1.11284246127751	0.000629339453675931	0.206846733154135	-	2	94776582	94779048	-	1794	-	- && - && -	-
ENSOARG00020011467	15.0065059231587	8.31528003458184	7.97509799040005	7.35972804126643	172.364875678174	9.55006617717459	0	0	3.02590678499405	0	1.01063099177761	0	0	0	31.5102219778222	0.576648253824523	3.70942274816295	0.000634941834713405	0.206846733154135	PNOC	2	110996781	111007410	+	531	protein_coding	prepronociceptin [Source:NCBI gene (formerly Entrezgene);Acc:101115683] && sp|O62647|PNOC_BOVIN Prepronociceptin OS=Bos taurus OX=9913 GN=PNOC PE=2 SV=1 && PF01160:Vertebrate endogenous opioids neuropeptide	-
novel.894	3.00130118463173	0	4.98443624400003	7.35972804126643	36.3881404209478	2.12223692826102	7.08228462351703	0	1.00863559499802	0	1.01063099177761	0.827014825068381	0	1.76962174675495	8.70544677751773	0.659414736942708	3.70161701275652	0.000686574538122899	0.21708881094383	-	2	216845346	216847209	-	742	-	- && - && -	-
ENSOARG00020019369	3.00130118463173	3.11823001296819	1.99377449760001	3.15416916054276	0	9.55006617717459	5.05877473108359	16.5726848234405	13.1122627349742	14.6147538244958	6.06378595066565	5.78910377547866	12.6878590537589	25.6595153279468	3.69661653771441	13.4999950701087	-1.88034	0.000715602185537787	0.219802322732114	TMEM179	18	69772541	69782135	-	702	protein_coding	transmembrane protein 179 [Source:NCBI gene (formerly Entrezgene);Acc:101104432] && sp|Q6ZVK1|T179A_HUMAN Transmembrane protein 179 OS=Homo sapiens OX=9606 GN=TMEM179 PE=2 SV=2 && -	-
ENSOARG00020013815	19.008240836001	80.0345703328502	136.573553085601	97.7792439768254	3.83033057062609	66.8504632402222	88.0226803208545	35.3550609566732	218.87392411457	138.84016133271	789.302804578312	524.327399093353	388.443684876618	106.177304805297	70.2998689089972	314.474334251076	-2.16168	0.000747622151400555	0.226403153200892	CHAC1	7	36476202	36478014	+	940	protein_coding	ChaC glutathione specific gamma-glutamylcyclotransferase 1 [Source:NCBI gene (formerly Entrezgene);Acc:101114872] && sp|Q9BUX1|CHAC1_HUMAN Glutathione-specific gamma-glutamylcyclotransferase 1 OS=Homo sapiens OX=9606 GN=CHAC1 PE=1 SV=3 && PF04752:ChaC-like protein	-
ENSOARG00020017685	39.0169154002125	19.7487900821319	22.9284067224002	196.609877673832	1.91516528531304	4.24447385652204	181.104135372793	15.4678391685445	19.1640763049623	8.22079902627889	10.1063099177761	2.48104447520514	2.92796747394436	15.0417848474171	66.5096806276006	10.4871173163041	2.66782740985406	0.00079736333834017	0.232533417437753	PYY	11	19236071	19236606	+	294	protein_coding	peptide YY [Source:HGNC Symbol;Acc:HGNC:9748] && sp|P51694|PYY_BOVIN Peptide YY OS=Bos taurus OX=9913 GN=PYY PE=3 SV=1 && -	-
ENSOARG00020005119	21.0091082924221	67.5616502809775	47.8505879424003	82.0083981741116	39.2608883489174	195.245797400014	96.1167198905882	35.3550609566732	2.01727118999603	11.8744874824028	3.03189297533283	9.09716307575219	5.85593494788871	54.8582741494035	78.4361643327759	17.4414406824928	2.16805753128177	0.000803956449298848	0.232533417437753	OTOP3	11	6792345	6804132	+	1837	protein_coding	otopetrin 3 [Source:HGNC Symbol;Acc:HGNC:19658] && sp|Q7RTS5|OTOP3_HUMAN Proton channel OTOP3 OS=Homo sapiens OX=9606 GN=OTOP3 PE=1 SV=1 && PF03189:Otopetrin	-
ENSOARG00020023802	91.0394692671626	262.970731093651	513.396933132003	518.335132049193	506.561	82.7672402021798	942.955609873981	253.009654971192	145.243525679714	85.8616787189129	94.9993132270952	62.0261118801285	82.9590784284234	205.276122623574	416.860904797639	132.767926504149	1.65132192325688	0.000826351407807108	0.232533417437753	ENDOD1	15	16853690	16885161	-	1503	protein_coding	endonuclease domain containing 1 [Source:NCBI gene (formerly Entrezgene);Acc:101102837] && sp|O94919|ENDD1_HUMAN Endonuclease domain-containing 1 protein OS=Homo sapiens OX=9606 GN=ENDOD1 PE=1 SV=2 && -	-
ENSOARG00020017360	167.072432611167	236.985480985582	274.143993420002	354.31833570097	879.060865958687	199.490271256536	226.633107952545	118.218485073876	162.390330794681	177.203890122012	159.679696700862	109.165956909026	133.710514643459	192.003959522912	333.957783983641	150.338976252404	1.15165157435943	0.00082887212638097	0.232533417437753	SSBP2	5	85006372	85433218	-	1471	protein_coding	single stranded DNA binding protein 2 [Source:NCBI gene (formerly Entrezgene);Acc:101118446] && sp|P81877|SSBP2_HUMAN Single-stranded DNA-binding protein 2 OS=Homo sapiens OX=9606 GN=SSBP2 PE=1 SV=2 && PF04503:Single-stranded DNA binding protein, SSDP	-
ENSOARG00020013336	198.085878185694	388.739341616701	325.982130357602	495.204558205213	1507.23507954137	248.301720606539	318.702808058266	268.477494139737	165.416237579675	223.788417937592	147.552124799531	161.267890888334	186.413929174457	238.898935811919	497.46450236734	198.830718618749	1.32337944746283	0.000888131220406645	0.239155384031403	XAF1	11	38207243	38219314	+	987	protein_coding	XIAP associated factor 1 [Source:NCBI gene (formerly Entrezgene);Acc:101103655] && sp|Q58DH1|XAF1_BOVIN XIAP-associated factor 1 OS=Bos taurus OX=9913 GN=XAF1 PE=2 SV=2 && PF18608:XIAP-associated factor 1 C-terminal domain	-
ENSOARG00020013194	4.00173491284231	39.4975801642637	91.7136268896006	45.2097579677795	21.0668181384435	16.9778954260882	75.8816209662538	3.31453696468811	18.1554407099643	8.22079902627889	15.1594648766641	11.5782075509573	11.7118698957774	15.9265957207946	42.0498620664674	12.0095592493035	1.80571683819894	0.000902875341197475	0.239155384031403	TRPC3	17	41761475	41834923	+	2829	protein_coding	transient receptor potential cation channel subfamily C member 3 [Source:NCBI gene (formerly Entrezgene);Acc:101105027] && sp|Q13507|TRPC3_HUMAN Short transient receptor potential channel 3 OS=Homo sapiens OX=9606 GN=TRPC3 PE=1 SV=3 && PF12796:Ankyrin repeats (3 copies)|PF08344:Transient receptor ion channel II|PF00520:Ion transport protein	-
ENSOARG00020007610	9.0039035538952	14.5517400605182	25.9190684688002	27.3361327247039	66.0732	9.55006617717459	14.1645692470341	7.73391958427225	5.04317797499009	10.0476432543409	9.09567892599848	6.61611860054704	1.9519783159629	10.6177304805297	23.7998117964894	7.30089244809162	1.70488309177952	0.000902998618057581	0.239155384031403	CPXM1	13	54697056	54703549	+	2469	protein_coding	probable carboxypeptidase X1 [Source:NCBI gene (formerly Entrezgene);Acc:101103413] && sp|Q96SM3|CPXM1_HUMAN Probable carboxypeptidase X1 OS=Homo sapiens OX=9606 GN=CPXM1 PE=2 SV=2 && PF00754:F5/8 type C domain|PF13620:Carboxypeptidase regulatory-like domain|PF00246:Zinc carboxypeptidase	-
ENSOARG00020009544	1.00043372821058	1.03941000432273	3.98754899520003	0	0	4.24447385652204	1.01175494621672	6.62907392937622	10.0863559499802	2.74026634209296	7.07441694244326	13.2322372010941	8.78390242183307	5.30886524026486	1.61194593292458	7.69358828958352	-2.2659	0.000924391077188961	0.239155384031403	GRPR	X	15013963	15050250	+	1155	protein_coding	gastrin releasing peptide receptor [Source:NCBI gene (formerly Entrezgene);Acc:100142675] && sp|P30550|GRPR_HUMAN Gastrin-releasing peptide receptor OS=Homo sapiens OX=9606 GN=GRPR PE=2 SV=1 && PF00001:7 transmembrane receptor (rhodopsin family)	-
ENSOARG00020021004	2.00086745642116	1.03941000432273	0	44.1583682475986	1.91516528531304	3.18335539239153	52.6112572032693	0	1.00863559499802	1.82684422806198	0	0.827014825068381	0	2.65443262013243	14.9869176556166	0.902418181180115	4.0245194620604	0.000928870609169581	0.239155384031403	DRD2	15	26499810	26516912	-	2087	protein_coding	dopamine receptor D2 [Source:NCBI gene (formerly Entrezgene);Acc:101113525] && sp|P20288|DRD2_BOVIN D(2) dopamine receptor OS=Bos taurus OX=9913 GN=DRD2 PE=2 SV=1 && PF00001:7 transmembrane receptor (rhodopsin family)	-
novel.521	222.096287662748	189.172620786737	115.638920860801	64.134772931036	108.206838620187	202.673626648927	118.375328707356	246.380581041816	277.374788624455	245.710548674336	607.389226058343	281.185040523249	202.029755702161	233.590070571654	145.756913745399	299.094287313716	-1.03696	0.000934331066398673	0.239155384031403	-	14	53325704	53362826	-	12739	-	- && - && -	-
ENSOARG00020014727	194.084143272852	300.389491249269	377.820267295203	500.461506806117	1269.75458416255	256.790668319584	407.737243325337	354.655455221628	155.329881629695	198.212598744724	128.350135955756	91.7986455825902	137.614471275385	236.244503191786	472.433986347273	186.029384514509	1.34533903436856	0.000958704524756977	0.242507129256468	IRF7	21	52407776	52410158	+	1443	protein_coding	interferon regulatory factor 7 [Source:NCBI gene (formerly Entrezgene);Acc:101103683] && sp|Q92985|IRF7_HUMAN Interferon regulatory factor 7 OS=Homo sapiens OX=9606 GN=IRF7 PE=1 SV=2 && PF00605:Interferon regulatory factor transcription factor|PF10401:Interferon-regulatory factor 3	-
ENSOARG00020023746	0	1.03941000432273	0.996887248800007	0	176.195	1.06111846413051	28.3291384940681	4.41938261958415	1.00863559499802	0	0	0.827014825068381	0.975989157981452	0	29.6602514943031	1.03300317109028	4.87201630196327	0.000998364562787478	0.249602749587134	ALAS2	X	53112827	53133894	+	1842	protein_coding	5'-aminolevulinate synthase 2 [Source:HGNC Symbol;Acc:HGNC:397] && sp|Q3ZC31|HEM0_BOVIN 5-aminolevulinate synthase, erythroid-specific, mitochondrial OS=Bos taurus OX=9913 GN=ALAS2 PE=2 SV=1 && PF00155:Aminotransferase class I and II|PF09029:5-aminolevulinate synthase presequence	-
ENSOARG00020025776	154.066794144429	299.350081244946	279.128429664002	353.266945980789	1353.06427407367	147.495466514141	508.912737947009	133.68632424242	179.537135909647	170.809935323795	129.360766947534	135.630431311214	87.8390242183307	284.909101227547	442.183532795569	160.253245597213	1.46420849645914	0.0011232706146025	0.255076234571843	SEMA3G	19	50410032	50418726	+	2316	protein_coding	semaphorin 3G [Source:HGNC Symbol;Acc:HGNC:30400] && sp|Q9NS98|SEM3G_HUMAN Semaphorin-3G OS=Homo sapiens OX=9606 GN=SEMA3G PE=1 SV=1 && PF01403:Sema domain|PF00047:Immunoglobulin domain	-
ENSOARG00020012954	10.0043372821058	3.11823001296819	2.99066174640002	4.20555888072367	2.87274792796957	8.48894771304408	4.04701978486687	4.41938261958415	8.06908475998414	27.4026634209296	23.244512810885	19.0213409765728	15.6158265277032	10.6177304805297	5.10392904972545	15.4843630851698	-1.60948	0.00115383607108316	0.255076234571843	ENSOARG00020012954	21	37358378	37358566	-	189	protein_coding	- && sp|Q05AK9|TMA7_DANRE Translation machinery-associated protein 7 OS=Danio rerio OX=7955 GN=tma7 PE=3 SV=1 && -	-
ENSOARG00020009646	663.287561803613	382.502881590765	597.135462031204	185.044590751842	224.074338381626	395.79718712068	493.736413753758	437.51887933883	962.238357628108	737.131646023007	1578.60560915662	1592.00353825663	837.398697548086	468.064952016685	420.225490776213	944.708811423996	-1.16876	0.00115756981492238	0.255076234571843	SLC7A1	10	32766369	32825078	+	3729	protein_coding	solute carrier family 7 member 1 [Source:NCBI gene (formerly Entrezgene);Acc:443452] && sp|P30825|SL7A1_HUMAN High affinity cationic amino acid transporter 1 OS=Homo sapiens OX=9606 GN=SLC7A1 PE=1 SV=1 && PF13520:Amino acid permease|PF13906:C-terminus of AA_permease	-
novel.1661	14.0060721949481	13.5123300561955	8.97198523920006	7.35972804126643	1.91516528531304	16.9778954260882	9.10579451595046	19.8872217881287	13.1122627349742	24.6623970788367	28.297667769773	37.2156671280771	27.3276964234807	17.6962174675495	10.2641386798517	24.0284471986886	-1.23611	0.001161024632064	0.255076234571843	-	7	12689956	12692332	+	1061	-	- && - && -	-
ENSOARG00020008491	626.271513859822	755.651073142625	1024.80009176641	1077.67446318544	1701.62435600064	854.200363625061	1355.7516279304	1665.00240192833	3492.90506547813	2795.07166893482	1935.35834925412	1258.71656375408	930.117667556324	2723.44786825587	1056.56764135863	2114.37422645167	-1.00079	0.00116846563552406	0.255076234571843	HSPH1	10	31625008	31647734	+	3183	protein_coding	heat shock protein family H (Hsp110) member 1 [Source:NCBI gene (formerly Entrezgene);Acc:101110772] && sp|Q0IIM3|HS105_BOVIN Heat shock protein 105 kDa OS=Bos taurus OX=9913 GN=HSPH1 PE=2 SV=1 && PF00012:Hsp70 protein	-
ENSOARG00020021507	148.064191775166	143.438580596537	139.564214832001	80.9570084539307	155.128388110357	164.473361940229	112.304799030056	143.629935136485	170.459415554665	222.874995823561	430.528802497261	560.716051396362	196.173820754272	195.543203016422	134.847220676896	274.275174882718	-1.02496	0.00117950260167467	0.255076234571843	IL17RB	19	49039912	49055126	-	1864	protein_coding	interleukin 17 receptor B [Source:HGNC Symbol;Acc:HGNC:18015] && sp|Q9NRM6|I17RB_HUMAN Interleukin-17 receptor B OS=Homo sapiens OX=9606 GN=IL17RB PE=1 SV=2 && PF08357:SEFIR domain	-
ENSOARG00020005937	17.0073733795798	10.3941000432273	26.9159557176002	35.7472504861512	39.2608883489174	16.9778954260882	13.1528143008173	5.52422827448018	5.04317797499009	5.48053268418593	1.01063099177761	1.65402965013676	13.6638482117403	15.9265957207946	22.7794682431973	6.90043478687221	1.72085985060585	0.00119136167349093	0.255076234571843	FAM166B	2	55648624	55650503	+	843	protein_coding	family with sequence similarity 166 member B [Source:NCBI gene (formerly Entrezgene);Acc:101116962] && sp|Q2TBR5|F166B_BOVIN Protein FAM166B OS=Bos taurus OX=9913 GN=FAM166B PE=2 SV=1 && PF10629:Protein of unknown function (DUF2475)	-
novel.1025	55.0238550515818	48.8522702031683	63.8007839232004	57.8264346099505	337.069090215096	1828.30711369687	51.5995022570526	60.766511019282	48.4145085599048	47.4979499296114	126.328873972201	84.3555121569748	32.2076422133879	49.5494089091387	348.925578565274	64.1600581086429	2.44308817371411	0.00119549893946842	0.255076234571843	-	21	6822231	6898034	-	7581	-	- && sp|O77564|FOLH1_PIG Glutamate carboxypeptidase 2 OS=Sus scrofa OX=9823 GN=FOLH1 PE=1 SV=1 && -	-
ENSOARG00020016446	403.174792468863	804.503343345793	2714.52397848242	9917.75923046661	5242.76496854446	532.681468993516	4858.44725173268	511.543538216865	528.525051778961	398.252041717511	514.411174814803	372.156671280771	529.962112783928	2796.8871707462	3496.26500486205	807.39110876272	2.11440663950384	0.0012166961013897	0.255076234571843	LGALS3	7	69753823	69772291	+	858	protein_coding	galectin 3 [Source:HGNC Symbol;Acc:HGNC:6563] && sp|P17931|LEG3_HUMAN Galectin-3 OS=Homo sapiens OX=9606 GN=LGALS3 PE=1 SV=5 && PF00337:Galactoside-binding lectin	-
ENSOARG00020012853	3.00130118463173	2.07882000864546	5.98132349280004	18.9250149632565	19.1516528531304	2.12223692826102	4.04701978486687	2.20969130979207	1.00863559499802	0	0	1.65402965013676	0	2.65443262013243	7.90105274508459	1.07525559643704	2.87138168006025	0.00124828061618248	0.255076234571843	ENSOARG00020012853	11	26930808	26931140	-	333	protein_coding	- && sp|Q56JY1|RL35A_BOVIN 60S ribosomal protein L35a OS=Bos taurus OX=9913 GN=RPL35A PE=3 SV=1 && PF01247:Ribosomal protein L35Ae	-
ENSOARG00020003305	23.0099757488433	11.4335	19.9377449760001	42.0555888072367	180.983119462083	22.2834877467407	25.2938736554179	15.4678391685445	16.1381695199683	17.3550201665888	9.09567892599848	7.44313342561543	4.87994578990726	18.581028340927	46.4281857776959	12.7086879053642	1.87141277301571	0.00128134130725161	0.255076234571843	DYNLRB2	14	7524853	7534744	+	291	protein_coding	dynein light chain roadblock-type 2 [Source:NCBI gene (formerly Entrezgene);Acc:101120685] && sp|Q32P85|DLRB2_BOVIN Dynein light chain roadblock-type 2 OS=Bos taurus OX=9913 GN=DYNLRB2 PE=3 SV=1 && -	-
ENSOARG00020002513	257.111468150119	310.783591292496	535.328452605604	1210.14956792824	5470.66963749671	221.773759003277	914.626471379913	395.534744452781	267.288432674475	167.156246867671	402.231134727488	281.185040523249	154.206286961069	572.472635075227	1274.34899255091	320.010645897423	1.99363213312823	0.00128742367008234	0.255076234571843	ENSOARG00020002513	3	2876423	2889001	+	2379	protein_coding	- && sp|O15120|PLCB_HUMAN 1-acyl-sn-glycerol-3-phosphate acyltransferase beta OS=Homo sapiens OX=9606 GN=AGPAT2 PE=1 SV=1 && -	-
ENSOARG00020006535	31.0134455745279	3.11823001296819	0	13.6680663623519	17.2364875678174	1.06111846413051	1.01175494621672	24.3066044077128	2.01727118999603	52.9784826137973	112.180040087315	119.917149634915	30.255663897425	97.3291960715224	9.58701470400181	62.7120582718119	-2.70861	0.00133579230595565	0.255076234571843	UBXN10	2	262006173	262007018	-	846	protein_coding	UBX domain protein 10 [Source:NCBI gene (formerly Entrezgene);Acc:101103384] && sp|Q96LJ8|UBX10_HUMAN UBX domain-containing protein 10 OS=Homo sapiens OX=9606 GN=UBXN10 PE=1 SV=1 && PF00789:UBX domain	-
ENSOARG00020008567	0	0	0.996887248800007	1.05138972018092	0	3.18335539239153	0	1.10484565489604	5.04317797499009	4.56711057015494	7.07441694244326	4.96208895041028	5.85593494788871	7.07848698701981	0.747376051624637	5.09800886111473	-2.80776	0.00133627607631386	0.255076234571843	ENSOARG00020008567	3	8180726	8180818	+	93	miRNA	- && - && -	-
novel.144	30.0130118463173	32.2217101340046	17.9439704784001	9.46250748162827	16.2789049251609	29.7113169956543	12.1410593546006	70.7101219133463	26.2245254699484	22.8355528507747	49.5209185971028	52.9289488043764	46.8474795831097	47.7797871623837	21.1103544593952	45.2639049115774	-1.09995	0.00134326670988499	0.255076234571843	-	1	294687242	294691271	-	1371	-	- && - && -	-
ENSOARG00020021475	39.0169154002125	65.482830272332	46.8537006936003	131.423715022615	129.27365675863	43.5058570293509	95.1049649443715	25.4114500626088	21.1813474949584	52.0650604997663	30.3189297533283	25.6374595771198	34.1596205293508	59.2823285162909	78.6659485887304	35.436599490489	1.1481180740151	0.0013907517340033	0.255076234571843	CLDND2	14	61167221	61168490	-	501	protein_coding	claudin domain containing 2 [Source:HGNC Symbol;Acc:HGNC:28511] && sp|Q8NHS1|CLDN2_HUMAN Claudin domain-containing protein 2 OS=Homo sapiens OX=9606 GN=CLDND2 PE=1 SV=1 && PF00822:PMP-22/EMP/MP20/Claudin family	-
ENSOARG00020022661	76.0329633440039	3044.43190266128	58.8163476792004	146.143171105148	674.138180430191	65.7893447760917	57.6700319343529	30.935678337089	63.5440424848751	49.3247941576733	29.3082987615506	336.595033802831	68.3192410587016	49.5494089091387	589.003134561466	89.653785358837	2.71495172989827	0.00139305218533282	0.255076234571843	ENSOARG00020022661	20	45101013	45102024	-	291	protein_coding	- && sp|Q3MIC0|RL37A_BOVIN 60S ribosomal protein L37a OS=Bos taurus OX=9913 GN=RPL37A PE=3 SV=3 && -	-
ENSOARG00020019464	3.00130118463173	3.11823001296819	3.98754899520003	16.8222355228947	0	0	7.08228462351703	0	0	0	0	0	0	0	4.85880004845881	0	4.78535526588597	0.00141810464863993	0.255076234571843	SLC25A31	17	33217956	33247959	-	960	protein_coding	solute carrier family 25 member 31 [Source:HGNC Symbol;Acc:HGNC:25319] && sp|Q2YDD9|ADT4_BOVIN ADP/ATP translocase 4 OS=Bos taurus OX=9913 GN=SLC25A31 PE=2 SV=1 && PF00153:Mitochondrial carrier protein	-
ENSOARG00020020891	0	1.03941000432273	6.97821074160005	56.7750448897696	12.4485743545348	12.7334215695661	62.7288066654365	1.10484565489604	2.01727118999603	6.39395479821692	5.05315495888804	1.65402965013676	0	0	21.8147811750328	2.31760803601911	3.23405253980914	0.00142109050187142	0.255076234571843	ENSOARG00020020891	5	17024748	17025839	+	1092	protein_coding	galactoside 3(4)-L-fucosyltransferase [Source:NCBI gene (formerly Entrezgene);Acc:101108745] && sp|Q11126|FUT3_BOVIN 3-galactosyl-N-acetylglucosaminide 4-alpha-L-fucosyltransferase FUT3 OS=Bos taurus OX=9913 GN=FUT3 PE=2 SV=2 && PF17039:Fucosyltransferase, N-terminal|PF00852:Glycosyltransferase family 10 (fucosyltransferase) C-term	-
ENSOARG00020021210	6.00260236926347	24.9458401037455	8.97198523920006	26.284743004523	80.4369419831478	18.0390138902187	13.1528143008173	9.94361089406433	9.07772035498216	3.65368845612395	3.03189297533283	3.30805930027352	9.75989157981452	11.5025413539072	25.4048486987023	7.18248641635693	1.82886248328321	0.00146803803462876	0.255076234571843	ENSOARG00020021210	14	59096708	59100611	-	2199	pseudogene	- && sp|P23327|SRCH_HUMAN Sarcoplasmic reticulum histidine-rich calcium-binding protein OS=Homo sapiens OX=9606 GN=HRC PE=1 SV=1 && -	-
ENSOARG00020016729	2.00086745642116	4.15764001729092	2.99066174640002	4.20555888072367	45.963966847513	88.0728325228324	3.03526483865015	0	5.04317797499009	4.56711057015494	1.01063099177761	4.96208895041028	0	0.884810873377476	21.4895417585473	2.35254562295863	3.17804682785357	0.00150080731740009	0.255076234571843	ENSOARG00020016729	21	6370701	6394811	-	2006	protein_coding	tripartite motif-containing protein 64-like [Source:NCBI gene (formerly Entrezgene);Acc:101112434] && sp|A6NGJ6|TRI64_HUMAN Tripartite motif-containing protein 64 OS=Homo sapiens OX=9606 GN=TRIM64 PE=2 SV=4 && PF00622:SPRY domain|PF15227:zinc finger of C3HC4-type, RING|PF00643:B-box zinc finger	-
ENSOARG00020017201	150.065059231587	231.788430963969	381.807816290403	468.91981520069	2316.39241258613	405.347253297855	591.87664353678	253.009654971192	243.081178394522	211.000508341158	198.083674388411	183.59729116518	264.493061812974	254.825531532713	649.456775872487	229.727271515164	1.49953912969858	0.00151852276755481	0.255076234571843	ENSOARG00020017201	21	52703935	52704975	+	580	protein_coding	interferon-induced transmembrane protein 3 [Source:NCBI gene (formerly Entrezgene);Acc:101104700] && sp|Q01628|IFM3_HUMAN Interferon-induced transmembrane protein 3 OS=Homo sapiens OX=9606 GN=IFITM3 PE=1 SV=2 && PF04505:Interferon-induced transmembrane protein	-
ENSOARG00020003577	144.062456862323	188.133210782414	245.234263204802	541.465705893173	327.49326378853	180.390138902187	289.361914617981	128.16209596794	88.7599323598255	118.744874824028	59.6272285148789	100.068793833274	125.902601379607	268.097694633375	273.734422007344	127.051888787561	1.10660209476162	0.00157848536864654	0.262472909595529	ENSOARG00020003577	9	16186441	16257047	+	3606	lncRNA	- && sp|Q96NA8|TSNA1_HUMAN t-SNARE domain-containing protein 1 OS=Homo sapiens OX=9606 GN=TSNARE1 PE=1 SV=2 && PF14523:Syntaxin-like protein|PF13873:Myb/SANT-like DNA-binding domain	-
ENSOARG00020000264	373.161780622546	518.665592157042	548.287986840004	1154.42591275865	6260.67531768834	1156.61912590226	567.594524827579	602.14088191834	524.490509398969	582.76330875177	585.155344239235	230.737136194078	183.485961700513	353.92434935099	1511.34717725663	437.528213079128	1.78854975584544	0.00159917916176059	0.262472909595529	PTGDS	3	914129	916664	-	655	protein_coding	prostaglandin D2 synthase [Source:NCBI gene (formerly Entrezgene);Acc:443192] && sp|Q9XSM0|PTGDS_SHEEP Prostaglandin-H2 D-isomerase OS=Ovis aries OX=9940 GN=PTGDS PE=1 SV=1 && PF00061:Lipocalin / cytosolic fatty-acid binding protein family	-
ENSOARG00020024300	13.0056384667375	15.591150064841	23.9252939712002	50.4667065686841	40.2184709915739	13.7945400336966	43.5054626873189	14.3629935136485	7.06044916498612	12.7879095964338	11.1169409095537	0	3.90395663192581	13.2721631006621	28.643894683436	8.92920184531572	1.68904168925879	0.00162615698338749	0.262910318960008	FZD10	17	54828479	54830224	-	1746	protein_coding	frizzled class receptor 10 [Source:NCBI gene (formerly Entrezgene);Acc:101118991] && sp|Q9ULW2|FZD10_HUMAN Frizzled-10 OS=Homo sapiens OX=9606 GN=FZD10 PE=1 SV=1 && PF01534:Frizzled/Smoothened family membrane region|PF01392:Fz domain	-
novel.1270	43.0186503130548	43.6552201815547	20.9346322248001	18.9250149632565	21.0668181384435	29.7113169956543	5.05877473108359	27.6211413724009	71.6131272448592	40.1905730173635	142.498969840643	73.6043194310859	91.7429808502565	34.5076240617216	26.0529182211211	68.8255336883329	-1.40176	0.00162629981962146	0.262910318960008	-	3	142045712	142050469	+	4758	-	- && - && -	-
novel.333	7.00303609747405	2.07882000864546	4.98443624400003	34.6958607659703	34.4729751356348	12.7334215695661	9.10579451595046	3.31453696468811	4.03454237999207	2.74026634209296	0	0	7.80791326385162	1.76962174675495	15.0106206196059	2.80955438533996	2.43059651259573	0.00168429815323125	0.265985335950233	-	12	66412342	66423237	-	957	-	- && - && -	-
ENSOARG00020025398	6.00260236926347	7.27587003025911	12.9595342344001	5.25694860090459	41.1760536342304	11.6723031054356	6.07052967730031	4.41938261958415	3.02590678499405	2.74026634209296	3.03189297533283	5.78910377547866	1.9519783159629	4.42405436688738	12.9162630931134	3.62608359719042	1.83076949011141	0.00172227232502284	0.265985335950233	ENSOARG00020025398	19	44347326	44606848	+	2563	lncRNA	- && sp|Q6ZVT6|CF20D_HUMAN Protein CFAP20DC OS=Homo sapiens OX=9606 GN=CFAP20DC PE=2 SV=2 && PF05018:Protein of unknown function (DUF667)	-
novel.204	9.0039035538952	22.8670200951001	18.9408577272001	39.9528093668749	25.8547313517261	22.2834877467407	9.10579451595046	7.73391958427225	10.0863559499802	19.1818643946507	96.0099442188728	240.661314094899	151.278319487125	74.324113363708	21.1440863367839	85.6108330133583	-2.01927	0.00172820863989382	0.265985335950233	-	11	316972	323876	+	4964	-	- && - && -	-
novel.910	14.0060721949481	4.15764001729092	0.996887248800007	4.20555888072367	1.91516528531304	1.06111846413051	7.08228462351703	2.20969130979207	0	0.913422114030988	0	0	0	0	4.77496095924618	0.446159060546152	3.52572857540283	0.00173191698214189	0.265985335950233	-	2	257492052	257520546	-	496	-	- && - && -	-
ENSOARG00020023188	1.00043372821058	0	0	0	0	0	1.01175494621672	6.62907392937622	5.04317797499009	1.82684422806198	2.02126198355522	4.1350741253419	6.83192410587016	0	0.287455524918185	3.78390804959937	-3.50602	0.00183578889804101	0.272207326259865	DNTT	22	20129369	20160945	+	1506	protein_coding	DNA nucleotidylexotransferase [Source:NCBI gene (formerly Entrezgene);Acc:101111504] && sp|P06526|TDT_BOVIN DNA nucleotidylexotransferase OS=Bos taurus OX=9913 GN=DNTT PE=1 SV=2 && PF14792:DNA polymerase beta palm|PF14791:DNA polymerase beta thumb|PF10391:Fingers domain of DNA polymerase lambda|PF14716:Helix-hairpin-helix domain	-
ENSOARG00020015541	217.094119021695	371.069371543215	246.231150453602	335.393320737713	180.983119462083	682.299172435918	287.338404725548	1228.58836824439	150.286703654705	56.6321710699212	50.5315495888804	107.511927258889	218.621571387845	195.543203016422	331.48695119711	286.816499174437	1.20030933025865	0.00186688055946544	0.273059856524262	ENSOARG00020015541	2	249698769	249701700	+	1596	protein_coding	intestinal-type alkaline phosphatase-like [Source:NCBI gene (formerly Entrezgene);Acc:101117831] && sp|P19111|PPBI_BOVIN Intestinal-type alkaline phosphatase OS=Bos taurus OX=9913 GN=ALPI PE=1 SV=2 && PF00245:Alkaline phosphatase	-
ENSOARG00020015034	6.00260236926347	13.5123300561955	15.9501959808001	0	5.74549585593913	28.6501985315238	9.10579451595046	19.8872217881287	31.2677034449385	24.6623970788367	57.6059665313237	99.2417790082057	17.5678048436661	27.4291370747018	11.2809453299532	39.6660013956859	-1.81822	0.00189229053241383	0.274906342820471	CHAT	25	45617555	45681347	+	1899	protein_coding	choline O-acetyltransferase [Source:HGNC Symbol;Acc:HGNC:1912] && sp|P13222|CLAT_PIG Choline O-acetyltransferase OS=Sus scrofa OX=9823 GN=CHAT PE=1 SV=3 && PF00755:Choline/Carnitine o-acyltransferase	-
novel.1697	9.0039035538952	12.4729200518728	13.9564214832001	10.5138972018092	6.70307849859565	5.30559232065255	24.2821187092012	5.52422827448018	6.0518135699881	6.39395479821692	3.03189297533283	0	0.975989157981452	2.65443262013243	11.7482759741752	3.51890162801884	1.75967770366418	0.00191974970138874	0.277023747178251	-	7	74003806	74018914	+	580	-	- && sp|Q9BVV6|TALD3_HUMAN Protein TALPID3 OS=Homo sapiens OX=9606 GN=KIAA0586 PE=1 SV=4 && PF15324:Hedgehog signalling target	-
ENSOARG00020000747	147.063758046955	147.596220613828	255.203135692802	508.872624567565	483.579234541544	280.135274530455	234.727147522279	87.2828067367869	113.975822234776	135.186472876586	91.9674202517624	150.516698162445	276.204931708751	129.182387513112	293.882485073632	140.616648497746	1.0630286030721	0.00194977393133853	0.277723090541883	ENSOARG00020000747	3	45086559	45086991	-	258	protein_coding	- && sp|Q3T199|RS23_BOVIN 40S ribosomal protein S23 OS=Bos taurus OX=9913 GN=RPS23 PE=2 SV=1 && -	-
ENSOARG00020019699	36.0156142155808	15.591150064841	9.96887248800007	17.8736252430756	11.4909917118783	46.6892124217425	10.1175494621672	14.3629935136485	99.8549239048037	81.2945681487579	115.211933062647	50.4479043291712	34.1596205293508	29.1987588214567	21.1067165153265	60.6472431871195	-1.52432	0.00201478116801968	0.278247047298961	PTGFR	1	59050569	59113586	+	1561	protein_coding	Ovis aries prostaglandin F receptor (PTGFR), mRNA. [Source:RefSeq mRNA;Acc:NM_001009789] && sp|Q28905|PF2R_SHEEP Prostaglandin F2-alpha receptor OS=Ovis aries OX=9940 GN=PTGFR PE=2 SV=1 && PF00001:7 transmembrane receptor (rhodopsin family)	-
ENSOARG00020017241	175.075902436851	246.340171024487	337.944777343202	455.251748838338	1098.34729112703	377.758173230462	753.757434931455	377.857213974444	196.683941024613	190.905221832476	139.46707686531	167.056994663813	262.541083497011	212.354609610594	492.067928418832	220.980877352609	1.15556850476553	0.00204201573288445	0.27965210364808	ENSOARG00020017241	21	52707750	52708951	-	342	protein_coding	- && sp|Q01628|IFM3_HUMAN Interferon-induced transmembrane protein 3 OS=Homo sapiens OX=9606 GN=IFITM3 PE=1 SV=2 && PF04505:Interferon-induced transmembrane protein	-
ENSOARG00020007241	317.137491842753	373.14819155186	394.767350524803	814.827033140212	2513.65443697337	532.681468993516	613.123497407331	476.188477260192	396.393788834221	373.589644638674	212.232508273298	161.267890888334	212.765636439957	330.919266643176	794.191352919121	309.051030425407	1.36198801025153	0.00206341962206775	0.28079484363341	NBL1	2	262563594	262625781	-	710	protein_coding	NBL1, DAN family BMP antagonist [Source:HGNC Symbol;Acc:HGNC:7650] && sp|P41271|NBL1_HUMAN Neuroblastoma suppressor of tumorigenicity 1 OS=Homo sapiens OX=9606 GN=NBL1 PE=1 SV=2 && PF03045:DAN domain	-
ENSOARG00020006240	33.0143130309491	16.6305600691637	20.9346322248001	18.9250149632565	22.9819834237565	67.9115817043527	32.376158278935	38.6695979213613	73.6303984348553	82.2079902627889	80.8504793422087	45.4858153787609	60.5113	47.7797871623837	30.3963205278877	61.305056613887	-1.01372	0.00216959011451395	0.289095793313398	ASPHD2	17	75348422	75356018	+	1388	protein_coding	aspartate beta-hydroxylase domain containing 2 [Source:HGNC Symbol;Acc:HGNC:30437] && sp|Q6ICH7|ASPH2_HUMAN Aspartate beta-hydroxylase domain-containing protein 2 OS=Homo sapiens OX=9606 GN=ASPHD2 PE=2 SV=1 && PF05118:Aspartyl/Asparaginyl beta-hydroxylase	-
ENSOARG00020005334	354.153539786545	1103.85342459074	1594.02271083121	3301.36372136808	1758.12173191737	354.413567019591	2453.50574457554	277.316259378905	338.901559919334	262.152146726894	342.603906212609	516.057250842669	405.035500562303	1520.98989133588	1559.91920572701	523.293787854085	1.57557823942201	0.00219946289648015	0.289095793313398	PLSCR1	1	263910042	263933891	+	1121	protein_coding	phospholipid scramblase 1 [Source:HGNC Symbol;Acc:HGNC:9092] && sp|Q3ZBG9|PLS2_BOVIN Phospholipid scramblase 2 OS=Bos taurus OX=9913 GN=PLSCR2 PE=2 SV=1 && PF03803:Scramblase	-
ENSOARG00020003823	134.058119580217	267.128371110942	225.296518228802	466.817035760328	835.969647039144	237.690535965234	189.198174942526	176.775304783366	113.975822234776	210.087086227127	143.50960083242	61.1990970550602	65.3912735847573	206.160933496952	336.59405751817	139.585588316351	1.27020746143413	0.00220509325628563	0.289095793313398	PROCR	13	67245560	67249685	+	855	protein_coding	protein C receptor [Source:NCBI gene (formerly Entrezgene);Acc:101115814] && sp|Q28105|EPCR_BOVIN Endothelial protein C receptor OS=Bos taurus OX=9913 GN=PROCR PE=2 SV=1 && PF16497:MHC-I family domain	-
ENSOARG00020020448	3146.36407522227	12629.8709625255	11262.8321369425	23496.4574666032	23249.1489810577	4411.06945539053	10717.5201452737	7927.26757387906	3995.20559178715	6112.62078709537	4876.29453532696	3679.38895672922	3324.21907208483	7749.17362903994	12701.894746145	5380.59573513465	1.2392132358259	0.0022418225696921	0.292129861036059	ENSOARG00020020448	18	59162316	59167879	+	673	protein_coding	- && sp|Q6IED8|IFI6_BOVIN Interferon alpha-inducible protein 6 OS=Bos taurus OX=9913 GN=IFI6 PE=2 SV=1 && PF06140:Interferon-induced 6-16 family	-
ENSOARG00020025428	878.380813368887	951.060153955298	853.335484972806	2059.67246183442	8475.56397015288	978.351223928331	942.955609873981	764.553193188057	924.918840613182	1157.30581847726	727.654314079878	469.74442063884	427.483251195876	640.603072325293	2162.75995972666	730.323272931198	1.56633188616646	0.00225793619976064	0.292457145970202	CLEC3B	19	56090054	56096081	-	766	protein_coding	C-type lectin domain family 3 member B [Source:NCBI gene (formerly Entrezgene);Acc:101120024] && sp|Q2KIS7|TETN_BOVIN Tetranectin OS=Bos taurus OX=9913 GN=CLEC3B PE=2 SV=1 && PF00059:Lectin C-type domain	-
ENSOARG00020024251	2.00086745642116	5.19705002161365	16.9470832296001	104.087582297911	50.7518800607957	2.12223692826102	112.304799030056	18.7823761332326	5.04317797499009	1.82684422806198	0	0	0	6.19367611364233	41.915928432094	4.54943920713243	3.2158132901974	0.00237844890232494	0.306004650641373	NOS2	11	43963535	44003937	+	3554	protein_coding	nitric oxide synthase 2 [Source:HGNC Symbol;Acc:HGNC:7873] && sp|Q27995|NOS2_BOVIN Nitric oxide synthase, inducible OS=Bos taurus OX=9913 GN=NOS2 PE=2 SV=3 && PF00175:Oxidoreductase NAD-binding domain|PF00667:FAD binding domain|PF00258:Flavodoxin|PF02898:Nitric oxide synthase, oxygenase domain	-
ENSOARG00020006035	5.00216864105289	4.15764001729092	0.996887248800007	5.25694860090459	21.0668181384435	3.18335539239153	4.04701978486687	0	0	1.82684422806198	2.02126198355522	0	0.975989157981452	1.76962174675495	6.2444054033929	0.941959588050514	2.72293352129574	0.00241563710097955	0.306004650641373	NIM1K	16	33157062	33182589	-	1311	protein_coding	NIM1 serine/threonine protein kinase [Source:NCBI gene (formerly Entrezgene);Acc:101115573] && sp|Q8IY84|NIM1_HUMAN Serine/threonine-protein kinase NIM1 OS=Homo sapiens OX=9606 GN=NIM1K PE=1 SV=1 && PF00069:Protein kinase domain	-
ENSOARG00020006271	1163.5044259089	1580.94261657487	1719.63050418001	4996.20395029972	11803.1636533843	1522.70499602728	3211.31019929186	1364.48438379661	1569.43698581691	1591.18132264198	1227.91665500979	1159.47478474587	1042.35642072419	2005.86624994674	3713.92290652385	1422.9595432403	1.38405902549302	0.00241945912325164	0.306004650641373	ENSOARG00020006271	3	207705071	207723572	+	1348	protein_coding	lactate dehydrogenase B [Source:NCBI gene (formerly Entrezgene);Acc:101118261] && sp|Q5E9B1|LDHB_BOVIN L-lactate dehydrogenase B chain OS=Bos taurus OX=9913 GN=LDHB PE=2 SV=4 && PF00056:lactate/malate dehydrogenase, NAD binding domain|PF02866:lactate/malate dehydrogenase, alpha/beta C-terminal domain	-
ENSOARG00020020363	139.06028822127	384.58170159941	280.125316912802	364.832232902779	576.464750879226	174.023428117404	387.502144401003	219.864285324311	52.4490509398969	60.2858595260452	111.169409095537	148.03565368724	78.0791326385162	297.296453454832	329.512837576271	138.168549238054	1.25384301640258	0.00246755047470939	0.310262004425302	ENSOARG00020020363	18	59125882	59132254	+	994	protein_coding	- && - && PF06140:Interferon-induced 6-16 family	-
ENSOARG00020022042	16.0069396513692	46.7734501945229	28.9097302152002	82.0083981741116	206.837850813809	16.9778954260882	96.1167198905882	20.9920674430247	26.2245254699484	34.7100403331775	17.1807268602193	26.4644744021882	10.735880737796	29.1987588214567	70.5187120522413	23.6437820096873	1.57573833434341	0.00253262741321373	0.3165931512297	HOXB7	11	25443012	25445490	-	738	protein_coding	homeobox B7 [Source:NCBI gene (formerly Entrezgene);Acc:101115137] && sp|Q9TT89|HXB7_BOVIN Homeobox protein Hox-B7 OS=Bos taurus OX=9913 GN=HOXB7 PE=2 SV=1 && PF00046:Homeodomain	-
ENSOARG00020016175	344.149202504439	1.03941000432273	1.99377449760001	0	273.868635799765	36.0780277804374	4.04701978486687	0	46.3972373699088	17.3550201665888	23120.2051988963	5545.96141690856	47.8234687410912	53.973463276026	94.4537243387759	4118.81654362265	-5.44639	0.0025579889910722	0.317915152006031	ENSOARG00020016175	14	53398071	53400018	-	625	protein_coding	- && sp|O44126|LEG1_HAECO 32 kDa beta-galactoside-binding lectin OS=Haemonchus contortus OX=6289 GN=GAL-1 PE=1 SV=1 && PF00337:Galactoside-binding lectin	-
ENSOARG00020013107	15.0065059231587	11.4335	9.96887248800007	14.7194560825329	66.0732	24.4057246750017	20.2350989243344	16.5726848234405	10.0863559499802	10.0476432543409	4.04252396711043	4.96208895041028	5.85593494788871	1.76962174675495	23.120338640554	7.61955051998942	1.6164142210349	0.00259580562555455	0.320761015833611	CPVL	4	73832862	73941534	+	1440	protein_coding	carboxypeptidase vitellogenic like [Source:HGNC Symbol;Acc:HGNC:14399] && sp|Q9H3G5|CPVL_HUMAN Probable serine carboxypeptidase CPVL OS=Homo sapiens OX=9606 GN=CPVL PE=1 SV=2 && PF00450:Serine carboxypeptidase	-
ENSOARG00020025632	69.0299272465299	136.162710566278	127.601567846401	120.909817820806	471.130660187009	54.117041670656	128.492878169523	50.8229001252177	59.509500104883	101.38985465744	46.489	64.5071563553337	45.8714904251283	90.2507090845026	158.206	65.5486623391821	1.27068448202694	0.00263027524613501	0.321700534735897	PLCD3	11	18259588	18279839	+	2349	protein_coding	phospholipase C delta 3 [Source:NCBI gene (formerly Entrezgene);Acc:101118035] && sp|Q8K2J0|PLCD3_MOUSE 1-phosphatidylinositol 4,5-bisphosphate phosphodiesterase delta-3 OS=Mus musculus OX=10090 GN=Plcd3 PE=1 SV=2 && PF00388:Phosphatidylinositol-specific phospholipase C, X domain|PF14788:EF hand|PF00387:Phosphatidylinositol-specific phospholipase C, Y domain|PF00168:C2 domain	-
ENSOARG00020002951	44.0190840412654	32.2217101340046	35.8879409568002	7.35972804126643	4.78791321328261	57.3003970630476	35.4114231175851	35.3550609566732	51.4404153448989	41.1039951313945	138.456445873532	209.235	84.9110567443863	75.2089242370855	30.9983137953217	90.8158070043244	-1.55263	0.00268525438599851	0.321700534735897	SH2D6	3	61309702	61316559	+	1077	protein_coding	SH2 domain containing 6 [Source:HGNC Symbol;Acc:HGNC:30439] && sp|Q9D413|SH2D6_MOUSE SH2 domain-containing protein 6 OS=Mus musculus OX=10090 GN=Sh2d6 PE=2 SV=1 && PF00017:SH2 domain	-
ENSOARG00020001109	25.0108432052645	35.3399401469728	15.9501959808001	65.186162651217	297.808201866178	41.3836201010899	26.3056286016347	12.1533022038564	44.3799661799128	28.3160855349606	17.1807268602193	15.7132816762992	11.7118698957774	15.9265957207946	72.4263703647367	20.7688325816886	1.80321335389095	0.00271073546891866	0.321700534735897	ENSOARG00020001109	3	110815295	110839259	-	933	protein_coding	myelin and lymphocyte protein [Source:NCBI gene (formerly Entrezgene);Acc:101115527] && sp|Q3ZBY0|MAL_BOVIN Myelin and lymphocyte protein OS=Bos taurus OX=9913 GN=MAL PE=2 SV=1 && PF01284:Membrane-associating domain	-
ENSOARG00020011623	6.00260236926347	7.27587003025911	6.97821074160005	12.616676642171	8.6182437839087	6.36671078478306	30.3526483865015	4.41938261958415	5.04317797499009	3.65368845612395	0	2.48104447520514	2.92796747394436	5.30886524026486	11.1729946769267	3.40487517715893	1.71471614994062	0.00272419380456334	0.321700534735897	ENSOARG00020011623	7	24001663	24002317	-	484	protein_coding	- && sp|P04437|TVA29_HUMAN T cell receptor alpha variable 29/delta variable 5 OS=Homo sapiens OX=9606 GN=TRAV29DV5 PE=1 SV=2 && PF07686:Immunoglobulin V-set domain	-
ENSOARG00020005309	48.0208189541077	132.005070548987	96.6980631336006	240.76824592143	26.8123139943826	28.6501985315238	34.3996681713684	49.7180544703216	27.2331610649465	31.9697739910846	32.3401917368835	28.9455188773933	36.1115988453137	22.1202718344369	86.7649	32.6340815457686	1.41192502780173	0.00275830900410909	0.321700534735897	ENSOARG00020005309	1	142341834	142359597	-	894	protein_coding	COP9 signalosome complex subunit 9 [Source:NCBI gene (formerly Entrezgene);Acc:105611998] && sp|Q32PD7|CSN9_BOVIN COP9 signalosome complex subunit 9 OS=Bos taurus OX=9913 GN=COPS9 PE=3 SV=1 && PF15004:Myeloma-overexpressed-like	-
ENSOARG00020015645	96.0416379082155	107.059230445241	113.645146363201	670.786641475426	616.683	118.845267982617	280.256120102031	83.9682697720988	105.906737474792	104.130120999533	118.24382603798	151.343712987514	40.0155554772395	137.145685373509	286.188180878219	105.821986874666	1.43483518524752	0.00282549995047613	0.32371842563783	AK1	3	8601342	8614068	+	894	protein_coding	adenylate kinase 1 [Source:NCBI gene (formerly Entrezgene);Acc:100302085] && sp|P00570|KAD1_BOVIN Adenylate kinase isoenzyme 1 OS=Bos taurus OX=9913 GN=AK1 PE=1 SV=2 && PF00406:Adenylate kinase	-
novel.1669	39.0169154002125	66.5222402766547	48.8474751912003	88.3167364951972	419.421197483557	84.8894771304408	71.834601181387	37.5647522664652	85.7340255748315	48.4113720436424	25.2657747944402	24.8104447520514	18.5437940016476	39.8164893019864	116.978377594093	40.0209503907235	1.54872587669153	0.00282554937887605	0.32371842563783	-	7	22127289	22128791	+	1421	-	- && - && -	-
ENSOARG00020024262	203.088046826747	302.468311257914	289.097302152002	301.748849691924	1584.79927359654	411.713964082638	335.90264214395	276.211413724009	227.951644469552	274.026634209296	142.498969840643	111.647001384231	81.983089270442	242.438179305428	489.83119853596	193.822418886229	1.3379303834934	0.00288366100177544	0.327215410994917	ISLR	18	32413648	32414934	-	1287	protein_coding	immunoglobulin superfamily containing leucine rich repeat [Source:NCBI gene (formerly Entrezgene);Acc:101110878] && sp|A4IFA6|ISLR_BOVIN Immunoglobulin superfamily containing leucine-rich repeat protein OS=Bos taurus OX=9913 GN=ISLR PE=2 SV=1 && PF13855:Leucine rich repeat|PF07679:Immunoglobulin I-set domain	-
ENSOARG00020018557	10.0043372821058	20.7882000864546	115.638920860801	205.020995435279	117.782665046752	6.36671078478306	221.574333221461	15.4678391685445	19.1640763049623	10.0476432543409	7.07441694244326	13.2322372010941	11.7118698957774	79.6329786039729	99.5965946739481	22.333008767305	2.15486083720355	0.0028915365838349	0.327215410994917	NMB	18	19730851	19733947	-	447	protein_coding	neuromedin B [Source:HGNC Symbol;Acc:HGNC:7842] && sp|Q2T9U8|NMB_BOVIN Neuromedin-B OS=Bos taurus OX=9913 GN=NMB PE=2 SV=1 && PF02044:Bombesin-like peptide	-
ENSOARG00020012847	49.0212526823183	73.7981103069138	36.8848282056002	64.134772931036	197.262024387244	61.5448709195696	84.9874154822043	55.2422827448018	45.3886017749108	32.8831961051156	12.1275719013313	28.9455188773933	14.6398373697218	50.4342197825161	81.0904678449837	34.237318365113	1.2457036952693	0.00295209947555689	0.330353813021319	CERS4	5	15211667	15246325	+	1765	protein_coding	ceramide synthase 4 [Source:NCBI gene (formerly Entrezgene);Acc:101102559] && sp|Q5E9R6|CERS4_BOVIN Ceramide synthase 4 OS=Bos taurus OX=9913 GN=CERS4 PE=2 SV=1 && PF03798:TLC domain|PF00046:Homeodomain	-
ENSOARG00020014061	74.0320958875828	109.138050453887	80.7478671528005	63.0833832108551	488.367147754826	59.4226339913086	126.46936827709	58.5568197094899	42.3626949899167	77.640879692634	16.1700958684417	16.5402965013676	15.6158265277032	93.7899525780125	143.037220961193	45.8109379810808	1.64284238620592	0.00301141988671203	0.330353813021319	PTPRU	2	253755222	253841194	-	4359	protein_coding	protein tyrosine phosphatase receptor type U [Source:NCBI gene (formerly Entrezgene);Acc:101108816] && sp|Q92729|PTPRU_HUMAN Receptor-type tyrosine-protein phosphatase U OS=Homo sapiens OX=9606 GN=PTPRU PE=1 SV=2 && PF00041:Fibronectin type III domain|PF00102:Protein-tyrosine phosphatase|PF00629:MAM domain, meprin/A5/mu	-
ENSOARG00020012815	24.0104094770539	168.384420700282	249.221812200002	793.799238736594	248.013904448039	9.55006617717459	764.886739339839	6.62907392937622	4.03454237999207	9.13422114030988	33.3508227286611	0.827014825068381	12.6878590537589	195.543203016422	322.552370154141	37.458105296227	3.10518892368496	0.00303538905940535	0.330353813021319	TMEM92	11	26918305	26937688	+	754	protein_coding	transmembrane protein 92 [Source:NCBI gene (formerly Entrezgene);Acc:101107614] && sp|Q6UXU6|TMM92_HUMAN Transmembrane protein 92 OS=Homo sapiens OX=9606 GN=TMEM92 PE=1 SV=1 && PF11669:WW domain-binding protein 1	-
ENSOARG00020023175	26.011276933475	44.6946301858774	18.9408577272001	33.6444710457894	117.782665046752	43.5058570293509	28.3291384940681	26.5162957175049	16.1381695199683	23.7489749648057	21.2232508273298	23.983429926983	10.735880737796	14.1569739740396	44.7012709232162	19.5004250954896	1.19903551336233	0.00303591909558917	0.330353813021319	ENSOARG00020023175	5	93161871	93162179	-	309	protein_coding	- && - && -	-
ENSOARG00020009658	1112.48230577016	1546.64208643222	2142.31069767121	2197.40451517812	8114.55531387137	2356.74410883386	2115.57959253916	1558.93721905831	1829.6649693264	1474.26329204601	803.451638463199	731.908120185517	494.826503096596	1390.03788207602	2797.95980289944	1183.29851775029	1.24163335634442	0.00304574245736661	0.330353813021319	LUM	3	136888379	136893059	-	1697	protein_coding	lumican [Source:NCBI gene (formerly Entrezgene);Acc:101112967] && sp|Q05443|LUM_BOVIN Lumican OS=Bos taurus OX=9913 GN=LUM PE=1 SV=1 && PF13855:Leucine rich repeat|PF12799:Leucine Rich repeats (2 copies)|PF01462:Leucine rich repeat N-terminal domain	-
ENSOARG00020020795	68.0294935183193	124.729200518728	148.536200071201	246.025194522335	1344.44603028976	90.1950694510934	403.69022354047	67.3955849486582	94.8117459298136	138.84016133271	78.8292173586535	90.9716307575219	55.6313820049428	213.239420483972	346.521630273129	105.674163259467	1.71301940783123	0.00307259084449481	0.330353813021319	MMP28	11	49152390	49176761	-	1554	protein_coding	matrix metallopeptidase 28 [Source:NCBI gene (formerly Entrezgene);Acc:101112075] && sp|Q9H239|MMP28_HUMAN Matrix metalloproteinase-28 OS=Homo sapiens OX=9606 GN=MMP28 PE=1 SV=2 && PF01471:Putative peptidoglycan binding domain|PF00413:Matrixin|PF00045:Hemopexin	-
ENSOARG00020002004	87.0377343543203	241.143121002873	165.483283300801	312.262746893733	476.876156042948	150.678821906532	129.50463311574	154.678391685445	103.889466284796	117.831452709997	62.6591214902117	108.338942083958	52.7034145309984	136.260874500131	223.283785230993	105.194523326505	1.08607823680097	0.00307291579946345	0.330353813021319	PTGES	3	6925237	6936494	+	629	protein_coding	prostaglandin E synthase [Source:NCBI gene (formerly Entrezgene);Acc:101104140] && sp|Q95L14|PTGES_BOVIN Prostaglandin E synthase OS=Bos taurus OX=9913 GN=PTGES PE=2 SV=1 && PF01124:MAPEG family	-
ENSOARG00020006720	211.091516652432	436.552201815547	499.440511648803	287.029393609391	1569.47795131404	255.729549855453	599.970683106514	447.462490232895	244.08981398952	189.991799718445	158.669065709085	140.592520261625	191.293874964365	251.286288039203	551.327401143168	231.912264702163	1.25001746390706	0.00309031635552373	0.33057160179162	CMPK2	3	17269376	17283241	-	1221	protein_coding	cytidine/uridine monophosphate kinase 2 [Source:HGNC Symbol;Acc:HGNC:27015] && sp|Q5EBM0|CMPK2_HUMAN UMP-CMP kinase 2, mitochondrial OS=Homo sapiens OX=9606 GN=CMPK2 PE=1 SV=3 && PF02223:Thymidylate kinase	-
ENSOARG00020011537	468.20298480255	340.926481417855	460.561908945603	139.834832784062	46.9215494901696	441.425281078292	353.102476229635	249.695118006504	638.466331633745	660.404188444404	1874.72048974746	1850.03216367797	761.271543225533	339.767375376951	321.56793067831	910.62245858751	-1.50185	0.00312851896356064	0.333001417007511	SLC7A5	14	14082010	14108511	-	1732	protein_coding	solute carrier family 7 member 5 [Source:NCBI gene (formerly Entrezgene);Acc:443249] && sp|Q01650|LAT1_HUMAN Large neutral amino acids transporter small subunit 1 OS=Homo sapiens OX=9606 GN=SLC7A5 PE=1 SV=2 && PF13520:Amino acid permease	-
novel.516	1.00043372821058	0	1.99377449760001	3.15416916054276	2.87274792796957	3.18335539239153	2.02350989243344	6.62907392937622	5.04317797499009	5.48053268418593	3.03189297533283	19.0213409765728	14.6398373697218	2.65443262013243	2.03257008559255	8.07146979004457	-1.99788	0.00318506160629461	0.335696125475198	-	14	49055691	49064179	-	284	-	- && - && -	-
ENSOARG00020013309	24.0104094770539	386.660521608056	282.119091410402	601.394919943485	202.049937600526	5.30559232065255	381.431614723703	53.0325914350097	21.1813474949584	31.0563518770536	33.3508227286611	22.3294002768463	36.1115988453137	226.511583584634	268.996012440554	60.5105280346395	2.15162077321795	0.00322507394292563	0.336885517502314	MESP2	18	18611492	18613725	+	1098	protein_coding	mesoderm posterior bHLH transcription factor 2 [Source:NCBI gene (formerly Entrezgene);Acc:101102093] && sp|Q0VG99|MESP2_HUMAN Mesoderm posterior protein 2 OS=Homo sapiens OX=9606 GN=MESP2 PE=1 SV=2 && PF00010:Helix-loop-helix DNA-binding domain	-
ENSOARG00020014365	97.0420716364261	113.295690471178	115.638920860801	203.969605715098	711.483903493796	174.023428117404	226.633107952545	129.266941622836	81.6994831948394	119.658296938059	62.6591214902117	59.5450674049234	51.727425373017	160.150768081323	234.583818321035	94.9581577293158	1.30512685012948	0.00322768320568703	0.336885517502314	SPATA20	11	27151321	27159135	+	2478	protein_coding	spermatogenesis associated 20 [Source:NCBI gene (formerly Entrezgene);Acc:101105085] && sp|Q8TB22|SPT20_HUMAN Spermatogenesis-associated protein 20 OS=Homo sapiens OX=9606 GN=SPATA20 PE=2 SV=3 && PF03190:Protein of unknown function, DUF255	-
ENSOARG00020019817	15.0065059231587	29.1034801210364	22.9284067224002	34.6958607659703	91.9279336950261	40.3225016369594	9.10579451595046	13.2581478587524	14.1208983299722	21.0087086227127	7.07441694244326	14.0592520261625	11.7118698957774	15.0417848474171	34.7272119115002	13.7535826461768	1.33495208298589	0.00331309399173756	0.344129632446132	RHBDL1	24	549104	551319	+	1137	protein_coding	rhomboid like 1 [Source:NCBI gene (formerly Entrezgene);Acc:101110639] && sp|Q8VC82|RHBL1_MOUSE Rhomboid-related protein 1 OS=Mus musculus OX=10090 GN=Rhbdl1 PE=2 SV=1 && PF01694:Rhomboid family	-
novel.1500	2.00086745642116	0	0.996887248800007	2.10277944036184	48.8367147754826	24.4057246750017	3.03526483865015	0	0	2.74026634209296	0	2.48104447520514	0	0	11.6254626335311	0.745901545328301	3.91754528021754	0.00345722870281325	0.354976290982144	-	5	480536	481844	+	1309	-	- && - && -	-
novel.1455	3.00130118463173	2.07882000864546	11.9626469856001	11.5652869219901	0	9.55006617717459	6.07052967730031	0	0	0	0	3.30805930027352	0	0.884810873377476	6.31837870790604	0.598981453378714	3.29940194309837	0.00346704902591741	0.354976290982144	-	4	114702539	114703017	+	375	-	- && sp|A0A087WV62|TVB16_HUMAN T cell receptor beta variable 16 OS=Homo sapiens OX=9606 GN=TRBV16 PE=3 SV=6 && -	-
novel.1595	4.00173491284231	2.07882000864546	0.996887248800007	0	0	0	1.01175494621672	7.73391958427225	0	6.39395479821692	5.05315495888804	18.1943261515044	10.735880737796	3.5392434935099	1.15559958807207	7.37863996059821	-2.67654	0.00360610192383172	0.362312137683672	-	6	47085068	47085675	+	461	-	- && - && -	-
ENSOARG00020019092	15.0065059231587	468.773911949551	288.100414903202	557.236551695887	212.583346669748	146.43434805001	178.068870534142	201.081909191079	81.6994831948394	16.4415980525578	40.4252396711043	36.3886523030087	19.519783159629	132.721631006621	266.600564246528	75.4683280826913	1.8217174917935	0.00368423278520754	0.366734671827533	ENSOARG00020019092	20	29810789	29813695	+	1246	protein_coding	- && sp|P13753|HA1B_BOVIN BOLA class I histocompatibility antigen, alpha chain BL3-7 OS=Bos taurus OX=9913 PE=2 SV=1 && PF07654:Immunoglobulin C1-set domain|PF00129:Class I Histocompatibility antigen, domains alpha 1 and 2	-
ENSOARG00020012524	66.0286260618982	45.7340401902001	35.8879409568002	54.6722654494078	401.227127273083	83.8283586663103	36.4231780638018	32.0405239919851	32.2763390399366	54.8053268418593	39.4146086793267	22.3294002768463	21.4717614755919	48.6645980357612	103.400219523072	35.8575083344724	1.52842529025661	0.0037076608795999	0.367365974987453	RFTN2	2	213589435	213670179	-	1677	protein_coding	raftlin family member 2 [Source:HGNC Symbol;Acc:HGNC:26402] && sp|Q52LD8|RFTN2_HUMAN Raftlin-2 OS=Homo sapiens OX=9606 GN=RFTN2 PE=1 SV=3 && PF15250:Raftlin	-
ENSOARG00020017394	141.061155677691	153.832680639764	60.8101221768004	238.665466481069	4253.58209868027	332.13007927285	121.410593546006	53.0325914350097	129.105356159746	126.052251736276	71.7548004162102	60.3720822299918	42.9435229511839	77.8633568572179	757.356028067779	80.1605659693766	1.05401563928566	0.00373587513896218	0.368463538361587	TFPI2	4	13024705	13028537	-	909	protein_coding	tissue factor pathway inhibitor 2 [Source:HGNC Symbol;Acc:HGNC:11761] && sp|Q7YRQ8|TFPI2_BOVIN Tissue factor pathway inhibitor 2 OS=Bos taurus OX=9913 GN=TFPI2 PE=2 SV=1 && PF00014:Kunitz/Bovine pancreatic trypsin inhibitor domain	-
ENSOARG00020023672	117.050746200638	103.941000432273	115.638920860801	97.7792439768254	515.179461749209	106.111846413051	100.163739675455	81.7585784623067	78.6735764098453	97.7361662013157	51.542180580658	36.3886523030087	30.255663897425	104.407683058542	165.123565615465	68.6803572733002	1.26632587850024	0.00375718681993308	0.368873396417265	EVC	6	113768666	113860420	-	3401	protein_coding	EvC ciliary complex subunit 1 [Source:HGNC Symbol;Acc:HGNC:3497] && sp|P57679|EVC_HUMAN Ellis-van Creveld syndrome protein OS=Homo sapiens OX=9606 GN=EVC PE=2 SV=1 && -	-
ENSOARG00020000095	910.394692671626	4416.45310836728	3668.54507558402	14114.9069934288	4845.37	628.182130765262	8326.74320736359	2804.09827212614	375.212441339262	666.798143242621	440.635112415037	769.950802138662	555.337830891446	4275.40614015996	5272.9419114318	1412.49124890188	1.90035972483822	0.00380890720767565	0.369017141555267	GUCA2A	1	17282340	17284300	-	550	protein_coding	guanylate cyclase activator 2A [Source:NCBI gene (formerly Entrezgene);Acc:100125619] && sp|Q02747|GUC2A_HUMAN Guanylin OS=Homo sapiens OX=9606 GN=GUCA2A PE=1 SV=2 && PF02058:Guanylin precursor	-
ENSOARG00020004064	6.00260236926347	1.03941000432273	0.996887248800007	0	116.825082404096	2.12223692826102	0	6.62907392937622	11.0949915449782	9.13422114030988	9.09567892599848	11.5782075509573	3.90395663192581	4.42405436688738	18.1408884221061	7.98002629863333	-1.88926	0.00382490110123351	0.369017141555267	CD1E	1	115297006	115300126	+	1457	protein_coding	CD1e molecule [Source:NCBI gene (formerly Entrezgene);Acc:101110634] && sp|P15812|CD1E_HUMAN T-cell surface glycoprotein CD1e, membrane-associated OS=Homo sapiens OX=9606 GN=CD1E PE=1 SV=2 && PF16497:MHC-I family domain|PF07654:Immunoglobulin C1-set domain	-
ENSOARG00020014183	70.0303609747405	44.6946301858774	30.9035047128002	85.1625673346544	307.384028292744	65.7893447760917	44.5172176335356	53.0325914350097	17.1468051149663	37.4503066752705	51.542180580658	31.4265633525985	24.3997289495363	35.392434935099	92.6402362729205	35.7700872918769	1.37487956183525	0.00383333189342752	0.369017141555267	NINJ2	3	228255114	228325891	-	759	protein_coding	ninjurin 2 [Source:HGNC Symbol;Acc:HGNC:7825] && sp|Q9NZG7|NINJ2_HUMAN Ninjurin-2 OS=Homo sapiens OX=9606 GN=NINJ2 PE=1 SV=1 && PF04923:Ninjurin	-
novel.1239	30.0130118463173	36.3793501512956	15.9501959808001	33.6444710457894	45.0063842048565	51.994804742395	15.1763241932508	19.8872217881287	13.1122627349742	24.6623970788367	16.1700958684417	15.7132816762992	5.85593494788871	15.9265957207946	32.5949345949578	15.9039699736234	1.03418590330122	0.00390631085475372	0.371961692002027	-	3	29131682	29139977	+	1525	-	- && - && -	-
novel.135	6.00260236926347	1.03941000432273	6.97821074160005	4.20555888072367	350.475247212287	1.06111846413051	17.1998340856842	50.8229001252177	1.00863559499802	34.7100403331775	26.2764057862178	39.6967116032823	46.8474795831097	19.4658392143045	55.2802831082874	31.2611446057582	-1.94572	0.00400357133586251	0.37589863446454	-	1	240513636	240530008	-	1121	-	- && sp|O78778|CYB_OVIAD Cytochrome b OS=Ovis ammon darwini OX=72760 GN=MT-CYB PE=3 SV=1 && PF00033:Cytochrome b/b6/petB	-
ENSOARG00020013343	11.0047710103164	8.31528003458184	0	15.7708458027138	43.0912189195435	12.7334215695661	8.09403956973374	4.41938261958415	3.02590678499405	0.913422114030988	3.03189297533283	3.30805930027352	1.9519783159629	7.96329786039729	14.1442252723508	3.51627713865367	2.00774188848939	0.00424765951171035	0.386563609083828	AKAP4	X	57567787	57584004	+	3280	protein_coding	A-kinase anchoring protein 4 [Source:NCBI gene (formerly Entrezgene);Acc:101102535] && sp|Q60662|AKAP4_MOUSE A-kinase anchor protein 4 OS=Mus musculus OX=10090 GN=Akap4 PE=1 SV=1 && PF05716:A-kinase anchor protein 110 kDa (AKAP 110)	-
ENSOARG00020015509	37.0160479437914	457.340401902001	9.96887248800007	2.10277944036184	89.0551857670565	40.3225016369594	36.4231780638018	15.4678391685445	20.1727118999603	10.0476432543409	17.1807268602193	31.4265633525985	33.1836313713694	23.8898935811919	96.032709605996	21.6241442126035	2.14985824579752	0.00425281877355344	0.386563609083828	ST6GALNAC1	11	8134085	8137649	-	1590	protein_coding	ST6 N-acetylgalactosaminide alpha-2,6-sialyltransferase 1 [Source:HGNC Symbol;Acc:HGNC:23614] && sp|Q9NSC7|SIA7A_HUMAN Alpha-N-acetylgalactosaminide alpha-2,6-sialyltransferase 1 OS=Homo sapiens OX=9606 GN=ST6GALNAC1 PE=2 SV=1 && PF00777:Glycosyltransferase family 29 (sialyltransferase)	-
novel.1876	0	1.03941000432273	0	0	0	0	0	0	1.00863559499802	0	7.07441694244326	13.2322372010941	2.92796747394436	5.30886524026486	0.148487143474676	4.22173177896351	-4.09264	0.00426532078058095	0.386563609083828	-	9	26771907	26790286	-	1143	-	- && - && -	-
ENSOARG00020025616	194.084143272852	301.428901253592	542.306663347204	391.116975907302	293.020288652896	144.312111121749	1492.33854566966	308.251937715994	173.485322339659	114.177764253873	94.9993132270952	96.7607345330005	81.0071001124605	366.311701578275	479.801089889322	176.42769625148	1.44357591536427	0.0042993184002992	0.386563609083828	LAMA3	23	37473932	37734551	-	10167	protein_coding	laminin subunit alpha 3 [Source:NCBI gene (formerly Entrezgene);Acc:101120460] && sp|Q16787|LAMA3_HUMAN Laminin subunit alpha-3 OS=Homo sapiens OX=9606 GN=LAMA3 PE=1 SV=2 && PF00052:Laminin B (Domain IV)|PF06009:Laminin Domain II|PF00053:Laminin EGF domain|PF06008:Laminin Domain I|PF00055:Laminin N-terminal (Domain VI)|PF00054:Laminin G domain|PF02210:Laminin G domain	-
ENSOARG00020012704	27.0117106616856	67.5616502809775	17.9439704784001	42.0555888072367	68.9459502712696	32.8946723880458	54.6347670957028	17.6775304783366	26.2245254699484	43.8442614734874	10.1063099177761	14.8862668512309	10.735880737796	18.581028340927	44.4354728547597	20.2936861813575	1.12921425852334	0.00436595198676047	0.386563609083828	ZNF696	9	15559331	15560779	-	1260	protein_coding	zinc finger protein 696 [Source:HGNC Symbol;Acc:HGNC:25872] && sp|Q9H7X3|ZN696_HUMAN Zinc finger protein 696 OS=Homo sapiens OX=9606 GN=ZNF696 PE=1 SV=2 && PF00096:Zinc finger, C2H2 type	-
ENSOARG00020021119	301.130552191384	534.256742221883	714.768157389605	363.780843182598	3489.43114984037	544.353772098952	1083.5895473981	538.05983393437	394.376517644225	558.100911672934	168.775375626861	143.07356473683	103.454850746034	496.378899964764	1004.47296633184	343.174279189431	1.54958002952594	0.00440191090733788	0.386563609083828	PLPP3	1	32640693	32726462	-	1388	protein_coding	phospholipid phosphatase 3 [Source:NCBI gene (formerly Entrezgene);Acc:101102020] && sp|Q3SZE3|PLPP3_BOVIN Phospholipid phosphatase 3 OS=Bos taurus OX=9913 GN=PLPP3 PE=2 SV=1 && -	-
ENSOARG00020020393	0	1.03941000432273	3.98754899520003	17.8736252430756	109.164421262844	3.18335539239153	1.01175494621672	4.41938261958415	2.01727118999603	1.82684422806198	2.02126198355522	0	0	3.5392434935099	19.4657308348643	1.97485764495818	3.31278160186616	0.00441723222300904	0.386563609083828	NRG4	18	29169109	29286973	-	683	protein_coding	neuregulin 4 [Source:HGNC Symbol;Acc:HGNC:29862] && sp|Q8WWG1|NRG4_HUMAN Pro-neuregulin-4, membrane-bound isoform OS=Homo sapiens OX=9606 GN=NRG4 PE=1 SV=1 && -	-
ENSOARG00020016282	2394.03791160791	1751.4058572838	2015.70601707361	500.461506806117	467.300329616383	2791.80267912737	1130.13027492407	5776.13308379648	3241.75480232363	1627.71820720322	2388.12103357049	4950.51074285933	7108.12903757892	1614.77984391389	1578.69208234847	3815.30667874942	-1.27307	0.00444358977147877	0.386563609083828	CREB3L3	5	18339780	18350412	-	1449	protein_coding	cAMP responsive element binding protein 3 like 3 [Source:NCBI gene (formerly Entrezgene);Acc:101113586] && sp|Q3SYZ3|CR3L3_BOVIN Cyclic AMP-responsive element-binding protein 3-like protein 3 OS=Bos taurus OX=9913 GN=CREB3L3 PE=2 SV=1 && PF00170:bZIP transcription factor	-
ENSOARG00020007149	13.0056384667375	7.27587003025911	5.98132349280004	3.15416916054276	1.91516528531304	0	7.08228462351703	1.10484565489604	2.01727118999603	0	1.01063099177761	0.827014825068381	0	1.76962174675495	5.4877787227385	0.961340629784716	2.52215839474108	0.00446355258924365	0.386563609083828	ENSOARG00020007149	22	26001697	26007986	-	1527	protein_coding	- && sp|Q29497|CP17A_SHEEP Steroid 17-alpha-hydroxylase/17,20 lyase OS=Ovis aries OX=9940 GN=CYP17A1 PE=2 SV=2 && PF00067:Cytochrome P450	-
novel.1564	1.00043372821058	1.03941000432273	5.98132349280004	0	0	11.6723031054356	2.02350989243344	3.31453696468811	21.1813474949584	86.7751008329438	22.2338818191074	6.61611860054704	6.83192410587016	0.884810873377476	3.10242574617177	21.1196743844989	-2.7727	0.00446828308121334	0.386563609083828	-	5	16474911	16490539	-	2686	-	- && - && -	-
ENSOARG00020011725	396.171756371389	498.91680207491	360.873184065602	1171.24814828154	191.516528531304	379.880410158723	777.027798694439	150.259009065861	125.070813779754	187.251533376353	258.721533895068	276.222951572839	102.478861588052	544.158687127148	539.376375453987	234.880484343582	1.19871188995345	0.00450341572847594	0.386563609083828	IGSF9	1	117789855	117807428	-	3938	protein_coding	immunoglobulin superfamily member 9 [Source:HGNC Symbol;Acc:HGNC:18132] && sp|Q9P2J2|TUTLA_HUMAN Protein turtle homolog A OS=Homo sapiens OX=9606 GN=IGSF9 PE=1 SV=2 && PF13927:Immunoglobulin domain|PF00041:Fibronectin type III domain	-
ENSOARG00020003139	120.052047385269	139.280940579246	169.470832296001	187.147370192204	1064.83189863405	256.790668319584	176.045360641709	172.355922163782	133.139898539738	194.559	93.9886822353176	73.6043194310859	44.8955012671468	91.1355	301.945588292581	114.811250554793	1.39570084136547	0.00450707678485999	0.386563609083828	CPQ	9	87863621	88457079	-	3317	protein_coding	carboxypeptidase Q [Source:HGNC Symbol;Acc:HGNC:16910] && sp|Q17QK3|CBPQ_BOVIN Carboxypeptidase Q OS=Bos taurus OX=9913 GN=CPQ PE=2 SV=1 && PF04389:Peptidase family M28	-
ENSOARG00020001702	345.149636232649	377.305831569151	356.885635070402	778.02839293388	1795.46745498098	466.892124217425	429.995852142105	393.325053142989	340.91883110933	295.035342832009	251.647116952624	342.38413757831	251.805202759215	364.54207983152	649.960703878084	319.951109172285	1.02266471053674	0.00459117216859764	0.386563609083828	CTSV	2	30950864	30956220	+	1191	protein_coding	cathepsin V [Source:NCBI gene (formerly Entrezgene);Acc:780510] && sp|P25975|CATL1_BOVIN Procathepsin L OS=Bos taurus OX=9913 GN=CTSL PE=1 SV=3 && PF00112:Papain family cysteine protease|PF08246:Cathepsin propeptide inhibitor domain (I29)	-
ENSOARG00020023508	12.0052047385269	13.5123300561955	12.9595342344001	9.46250748162827	10.5334090692217	27.5890800673933	14.1645692470341	11.0484565489604	80.6908475998414	35.6234624472085	35.3720847122163	29.7725337024617	15.6158265277032	23.8898935811919	14.3181	33.1447293027976	-1.21304	0.00462127996819062	0.386563609083828	CEMIP	18	24641335	24707903	+	5102	protein_coding	cell migration inducing hyaluronidase 1 [Source:NCBI gene (formerly Entrezgene);Acc:101116178] && sp|Q8WUJ3|CEMIP_HUMAN Cell migration-inducing and hyaluronan-binding protein OS=Homo sapiens OX=9606 GN=CEMIP PE=1 SV=2 && PF13330:Mucin-2 protein WxxW repeating region|PF15711:Interleukin-like EMT inducer|PF10162:G8 domain	-
novel.1912	2.00086745642116	1.03941000432273	0.996887248800007	3.15416916054276	1.91516528531304	5.30559232065255	0	11.0484565489604	14.1208983299722	1.82684422806198	5.05315495888804	2.48104447520514	17.5678048436661	6.19367611364233	2.05887021086461	8.32741135691375	-2.01663	0.00468059800163818	0.386563609083828	-	PEKD01005551.1	2369	7469	-	439	-	- && sp|Q16222|UAP1_HUMAN UDP-N-acetylhexosamine pyrophosphorylase OS=Homo sapiens OX=9606 GN=UAP1 PE=1 SV=3 && -	-
ENSOARG00020003645	0	4.15764001729092	4.98443624400003	0	8.6182437839087	2.12223692826102	6.07052967730031	0	1.00863559499802	0	0	0	0	0.884810873377476	3.70758380725157	0.27049235262507	3.57601255675204	0.00482895054810032	0.388711247861719	ENSOARG00020003645	11	21010236	21032610	-	2619	protein_coding	tetratricopeptide repeat domain 25 [Source:NCBI gene (formerly Entrezgene);Acc:101109466] && sp|Q96NG3|ODAD4_HUMAN Outer dynein arm-docking complex subunit 4 OS=Homo sapiens OX=9606 GN=ODAD4 PE=1 SV=2 && PF17874:MalT-like TPR region	-
ENSOARG00020007730	52.0225538669501	0	4.98443624400003	0	0	4.24447385652204	8.09403956973374	45.2986718507375	1.00863559499802	84.0348344908509	35.3720847122163	181.943261515044	58.5593494788871	108.83173742543	9.90650050531512	73.5783678668804	-2.8925	0.0048362598939229	0.388711247861719	ENSOARG00020007730	14	67287745	67301274	-	2007	protein_coding	putative killer cell immunoglobulin-like receptor-like protein KIR3DX1 [Source:NCBI gene (formerly Entrezgene);Acc:101103260] && sp|P43630|KI3L2_HUMAN Killer cell immunoglobulin-like receptor 3DL2 OS=Homo sapiens OX=9606 GN=KIR3DL2 PE=1 SV=1 && PF00047:Immunoglobulin domain	-
ENSOARG00020016575	258.111901878329	410.566951707478	516.387594878403	428.967005833815	238.438078021474	180.390138902187	484.630619237808	2049.48868983215	169.450779959667	71.246924894417	150.584017774864	109.165956909026	91.7429808502565	355.693971097745	359.641755779928	428.196188759732	1.0380162639188	0.00489258785887786	0.388820335478048	ENSOARG00020016575	X	31686359	31762374	+	2385	protein_coding	- && sp|Q0IID9|GLPK_BOVIN Glycerol kinase OS=Bos taurus OX=9913 GN=GK PE=2 SV=1 && PF00370:FGGY family of carbohydrate kinases, N-terminal domain|PF02782:FGGY family of carbohydrate kinases, C-terminal domain	-
ENSOARG00020020704	88.0381680825309	80.0345703328502	88.7229651432006	194.50709823347	392.608883489174	146.43434805001	93.0814550519381	89.4924980465789	82.7081187898374	103.216698885502	65.6910144655445	67.8152156556072	46.8474795831097	76.9785459838404	154.775355483311	76.1070816300028	1.02470626155127	0.00490234299971427	0.388820335478048	FKBP7	2	142272169	142279684	+	789	protein_coding	FKBP prolyl isomerase 7 [Source:HGNC Symbol;Acc:HGNC:3723] && sp|Q9Y680|FKBP7_HUMAN Peptidyl-prolyl cis-trans isomerase FKBP7 OS=Homo sapiens OX=9606 GN=FKBP7 PE=1 SV=2 && PF13499:EF-hand domain pair|PF00254:FKBP-type peptidyl-prolyl cis-trans isomerase	-
ENSOARG00020023475	24.0104094770539	8.31528003458184	3.98754899520003	4.20555888072367	62.2428717726739	7.42782924891357	1.01175494621672	2.20969130979207	1.00863559499802	8.22079902627889	2.02126198355522	4.1350741253419	1.9519783159629	4.42405436688738	15.8858933364805	3.42449924611663	2.20502025968365	0.00493996828680831	0.389063216610496	TMEM72	25	46419457	46441404	-	828	protein_coding	transmembrane protein 72 [Source:NCBI gene (formerly Entrezgene);Acc:101118414] && sp|A0PK05|TMM72_HUMAN Transmembrane protein 72 OS=Homo sapiens OX=9606 GN=TMEM72 PE=1 SV=1 && PF16054:Transmembrane protein family 72	-
ENSOARG00020000275	5.00216864105289	15.591150064841	2.99066174640002	26.284743004523	67.9883676286131	5.30559232065255	16.1880791394675	0	1.00863559499802	9.13422114030988	5.05315495888804	2.48104447520514	6.83192410587016	7.96329786039729	19.9072517922214	4.63889687652408	2.09432319452892	0.00505697329737418	0.395381755879426	HOXD4	2	144583301	144584629	-	786	protein_coding	homeobox D4 [Source:HGNC Symbol;Acc:HGNC:5138] && sp|A1YFY3|HXD4_PANPA Homeobox protein Hox-D4 OS=Pan paniscus OX=9597 GN=HOXD4 PE=3 SV=1 && PF00046:Homeodomain	-
ENSOARG00020016576	0	0	6.97821074160005	15.7708458027138	3.83033057062609	0	10.1175494621672	0	0	0	0	0	0	0.884810873377476	5.2424195110153	0.126401553339639	4.48398204627297	0.00509181174189348	0.39607022327635	ENSOARG00020016576	9	34330311	34342987	-	675	pseudogene	- && sp|P0CG36|CFC1B_HUMAN Cryptic family protein 1B OS=Homo sapiens OX=9606 GN=CFC1B PE=3 SV=1 && PF09443:Cripto_Frl-1_Cryptic (CFC)	-
ENSOARG00020010862	70.0303609747405	68.6010602853002	66.7914456696004	89.3681262153781	265.250392015857	64.7282263119611	55.6465220419195	57.4519740545939	56.483593319889	42.9308393594564	21.2232508273298	52.9289488043764	33.1836313713694	61.0519502630459	97.2023047878223	46.4648840000087	1.06538489933579	0.00517630495049785	0.39607022327635	DUSP10	12	27359798	27396855	-	1677	protein_coding	dual specificity phosphatase 10 [Source:NCBI gene (formerly Entrezgene);Acc:101106025] && sp|Q9ESS0|DUS10_MOUSE Dual specificity protein phosphatase 10 OS=Mus musculus OX=10090 GN=Dusp10 PE=2 SV=2 && PF00581:Rhodanese-like domain|PF00782:Dual specificity phosphatase, catalytic domain	-
ENSOARG00020026112	97.0420716364261	134.083890557632	118.629582607201	155.605678586776	856.078882534931	165.53448040436	130.516388061957	125.952404658148	131.122627349742	139.753583446741	44.4677636382148	57.0640229297183	35.1356096873323	90.2507090845026	236.784424912755	89.1066743991999	1.41067304334595	0.00529843012073032	0.399724722897623	NES	1	112786384	112795046	-	5010	protein_coding	nestin [Source:HGNC Symbol;Acc:HGNC:7756] && sp|P48681|NEST_HUMAN Nestin OS=Homo sapiens OX=9606 GN=NES PE=1 SV=2 && PF00038:Intermediate filament protein	-
novel.1892	3679.59525235851	3556.86103479238	2405.48893135442	6065.46729572372	1082.06838620187	2522.27858923822	749.710415146588	838.577852066092	3605.87225211791	487.767408892548	543.719473576353	722.810957109765	700.760215430683	647.681559312313	2865.92427211653	1078.16995978652	1.41046733004741	0.00551449694970443	0.403799053136015	-	MT	15472	16616	+	995	-	- && - && -	-
ENSOARG00020002919	58.0251562362135	7.27587003025911	46.8537006936003	29.4389121650657	22.9819834237565	119.906386446748	21.2468538705511	106.065182870019	103.889466284796	273.113212095265	38.4039776875491	310.130559400643	107.35880737796	21.2354609610594	43.6755518380277	137.17095238247	-1.65223	0.0055402409504267	0.403799053136015	ENSOARG00020002919	3	161321750	161327826	-	1012	protein_coding	- && sp|Q6B411|LYSM_BOVIN Lysozyme C, milk isozyme OS=Bos taurus OX=9913 PE=2 SV=1 && PF00062:C-type lysozyme/alpha-lactalbumin family	-
novel.2017	4.00173491284231	7.27587003025911	1.99377449760001	0	0.957582642656522	0	0	8.83876523916829	8.06908475998414	7.3073769122479	11.1169409095537	12.4052223760257	9.75989157981452	1.76962174675495	2.03270886905114	8.46670050336417	-2.05771	0.00558010156403563	0.40533028286598	-	X	142951930	142953072	+	347	-	- && - && -	-
ENSOARG00020021444	6.00260236926347	2.07882000864546	1.99377449760001	2.10277944036184	5.74549585593913	2.12223692826102	1.01175494621672	2.20969130979207	25.2158898749504	8.22079902627889	9.09567892599848	15.7132816762992	8.78390242183307	2.65443262013243	3.00820914946966	10.2705251221835	-1.76578	0.00568524499097758	0.406476252510992	STX1A	24	34257734	34274063	+	966	protein_coding	syntaxin 1A [Source:NCBI gene (formerly Entrezgene);Acc:101112696] && sp|P32850|STX1A_BOVIN Syntaxin-1A OS=Bos taurus OX=9913 GN=STX1A PE=1 SV=1 && PF05739:SNARE domain|PF00804:Syntaxin	-
novel.1193	27.0117106616856	31.1823001296819	35.8879409568002	88.3167364951972	48.8367147754826	28.6501985315238	25.2938736554179	35.3550609566732	27.2331610649465	21.0087086227127	18.191357851997	8.27014825068381	5.85593494788871	12.3873522272847	40.7399250293985	18.3288177031695	1.16059908385365	0.00570550216305956	0.406476252510992	-	25	28513063	28514097	-	1035	-	- && - && -	-
ENSOARG00020011906	8.00346982568462	6.23646002593638	6.97821074160005	7.35972804126643	21.0668181384435	6.36671078478306	4.04701978486687	1.10484565489604	4.03454237999207	0.913422114030988	0	4.1350741253419	2.92796747394436	5.30886524026486	8.57977390608299	2.63210242692432	1.68601596119873	0.0057140156821551	0.406476252510992	ENSOARG00020011906	21	47066640	47074003	+	2856	protein_coding	carnosine synthase 1 [Source:NCBI gene (formerly Entrezgene);Acc:101109312] && sp|A5YM72|CRNS1_HUMAN Carnosine synthase 1 OS=Homo sapiens OX=9606 GN=CARNS1 PE=1 SV=3 && PF13535:ATP-grasp domain|PF18130:ATP-grasp N-terminal domain	-
novel.632	0	0	0	0	0	0	0	3.31453696468811	2.01727118999603	6.39395479821692	0	9.09716307575219	2.92796747394436	0	0	3.39298478608537	-4.18718	0.0057198593768282	0.406476252510992	-	16	22316476	22319633	-	335	-	- && - && -	-
ENSOARG00020010876	33.0143130309491	67.5616502809775	62.8038966744004	49.4153168485032	48.8367147754826	7.42782924891357	32.376158278935	16.5726848234405	27.2331610649465	25.5758191928677	10.1063099177761	23.1564151019147	22.4477506335734	18.581028340927	43.0622684483088	20.5247384393494	1.06749274797567	0.00577644578130656	0.406476252510992	SLC4A5	3	102372931	102470856	-	3312	protein_coding	solute carrier family 4 member 5 [Source:HGNC Symbol;Acc:HGNC:18168] && sp|Q9BY07|S4A5_HUMAN Electrogenic sodium bicarbonate cotransporter 4 OS=Homo sapiens OX=9606 GN=SLC4A5 PE=2 SV=2 && PF07565:Band 3 cytoplasmic domain|PF00955:HCO3- transporter family	-
ENSOARG00020009983	33.0143130309491	71.7192902982684	25.9190684688002	87.2653467750162	180.983119462083	47.750330885873	72.8463561276037	35.3550609566732	29.2504322549425	31.0563518770536	23.244512810885	42.1777560784874	19.519783159629	57.512706769536	74.2139750069419	34.0166577010295	1.12399392244835	0.00578492782979226	0.406476252510992	NQO1	14	39550436	39562986	-	932	protein_coding	NAD(P)H quinone dehydrogenase 1 [Source:NCBI gene (formerly Entrezgene);Acc:101121876] && sp|Q5RD31|NQO1_PONAB NAD(P)H dehydrogenase [quinone] 1 OS=Pongo abelii OX=9601 GN=NQO1 PE=2 SV=1 && PF02525:Flavodoxin-like fold	-
ENSOARG00020009811	0	0	0	1.05138972018092	0	0	0	0	0	1.82684422806198	6.06378595066565	14.8862668512309	4.87994578990726	0.884810873377476	0.150198531454417	4.07737909903474	-4.04265	0.00589394540467737	0.408792645632155	ENSOARG00020009811	9	25589709	25592188	-	732	protein_coding	- && sp|Q9BYG8|GSDMC_HUMAN Gasdermin-C OS=Homo sapiens OX=9606 GN=GSDMC PE=1 SV=3 && PF17708:Gasdermin PUB domain	-
ENSOARG00020002594	711.308380757721	2680.63840114832	2790.28740939122	4533.59247342012	5447.68765407295	3638.57521350352	5266.18449505802	3375.30347570739	1511.94475690203	1941.02199231585	744.835040940097	649.206637678679	413.819402984136	1728.03563570621	3581.18200390741	1480.59527746206	1.27433488245468	0.00591407142393297	0.408869613138209	IGFBP3	4	83695257	83703580	+	2340	protein_coding	insulin like growth factor binding protein 3 [Source:NCBI gene (formerly Entrezgene);Acc:100286737] && sp|P20959|IBP3_BOVIN Insulin-like growth factor-binding protein 3 OS=Bos taurus OX=9913 GN=IGFBP3 PE=1 SV=3 && PF00086:Thyroglobulin type-1 repeat|PF00219:Insulin-like growth factor binding protein	-
ENSOARG00020004319	3.00130118463173	6.23646002593638	5.98132349280004	9.46250748162827	1.91516528531304	10.6111846413051	11.1293044083839	6.62907392937622	12.1036271399762	22.8355528507747	15.1594648766641	22.3294002768463	10.735880737796	19.4658392143045	6.90532093142835	15.6084055751054	-1.1932	0.00600871386399206	0.411443811432144	SLC10A1	7	85064255	85087546	-	1505	protein_coding	solute carrier family 10 member 1 [Source:NCBI gene (formerly Entrezgene);Acc:101120497] && sp|Q14973|NTCP_HUMAN Sodium/bile acid cotransporter OS=Homo sapiens OX=9606 GN=SLC10A1 PE=1 SV=1 && PF01758:Sodium Bile acid symporter family	-
novel.1616	25.0108432052645	21.8276100907773	29.9066174640002	7.35972804126643	90.0127684097131	32.8946723880458	9.10579451595046	7.73391958427225	17.1468051149663	24.6623970788367	3.03189297533283	6.61611860054704	3.90395663192581	7.96329786039729	30.874004873574	10.151198263754	1.60477986050545	0.00604305921546901	0.412124106705256	-	6	122316670	122338963	+	1112	-	- && sp|Q9P2K1|C2D2A_HUMAN Coiled-coil and C2 domain-containing protein 2A OS=Homo sapiens OX=9606 GN=CC2D2A PE=1 SV=3 && -	-
ENSOARG00020007471	118.051179928848	349.241761452437	348.910537080002	1119.73005199268	80.4369419831478	94.4395433076154	512.959757731876	85.0731154269948	51.4404153448989	132.446206534493	46.489	88.4905862823167	71.247208532646	375.15981031205	374.824253353801	121.47805257931	1.62475954425978	0.00605698422021585	0.412124106705256	NTS	3	130919545	130930571	+	513	protein_coding	neurotensin [Source:NCBI gene (formerly Entrezgene);Acc:101108471] && sp|P01156|NEUT_BOVIN Neurotensin/neuromedin N OS=Bos taurus OX=9913 GN=NTS PE=1 SV=3 && PF07421:Neurotensin/neuromedin N precursor	-
ENSOARG00020023033	4.00173491284231	6.23646002593638	5.98132349280004	17.8736252430756	92.8855163376826	6.36671078478306	13.1528143008173	4.41938261958415	10.0863559499802	10.0476432543409	1.01063099177761	4.1350741253419	3.90395663192581	1.76962174675495	20.9283121568482	5.05323790281507	2.05330302540779	0.00614843346280321	0.416228239964605	C4orf48	6	128618838	128620512	-	402	protein_coding	chromosome 4 open reading frame 48 [Source:HGNC Symbol;Acc:HGNC:34437] && sp|A0JNN8|CD048_BOVIN Neuropeptide-like protein C4orf48 homolog OS=Bos taurus OX=9913 PE=3 SV=2 && PF15161:Neuropeptide-like	-
ENSOARG00020005580	332.143997765912	437.591611819869	396.761125022403	1226.97180345113	1630.76324044406	370.330343981548	1000.62564180833	313.776165990474	426.652856684161	271.286367867203	316.327500426391	392.832041907481	275.228942550769	625.561287477876	770.741109184751	374.523594700622	1.04109151169229	0.00617084086771298	0.416228239964605	MRPS6	1	129462277	129528289	-	729	protein_coding	mitochondrial ribosomal protein S6 [Source:NCBI gene (formerly Entrezgene);Acc:101120370] && sp|P82931|RT06_BOVIN 28S ribosomal protein S6, mitochondrial OS=Bos taurus OX=9913 GN=MRPS6 PE=1 SV=4 && PF01250:Ribosomal protein S6	-
ENSOARG00020011873	36.0156142155808	32.2217101340046	61.8070094256004	79.9056187337498	67.0307849859565	25.4668431391323	297.455954187715	46.4035175056335	17.1468051149663	5.48053268418593	27.2870367779954	63.6801415302653	6.83192410587016	23.0050827078144	85.7005049745342	27.119291489533	1.65939401476711	0.00617537828699637	0.416228239964605	DUOX2	7	67513288	67531382	+	5300	protein_coding	Ovis aries dual oxidase 2 (DUOX2), mRNA. [Source:RefSeq mRNA;Acc:NM_001190392] && sp|Q8HZK2|DUOX2_PIG Dual oxidase 2 OS=Sus scrofa OX=9823 GN=DUOX2 PE=1 SV=2 && PF00036:EF hand|PF08030:Ferric reductase NAD binding domain|PF03098:Animal haem peroxidase|PF01794:Ferric reductase like transmembrane component|PF08022:FAD-binding domain	-
ENSOARG00020013012	40.0173491284231	20.7882000864546	49.8443624400003	85.1625673346544	418.464	56.2392785989171	42.4937077411021	19.8872217881287	47.4058729649068	67.5932364382931	27.2870367779954	17.367311326436	25.3757181075178	30.9683805682117	101.85844002435	33.6978254244985	1.59626759342889	0.00633139172784137	0.417812915395561	GLT8D2	3	185470047	185506539	-	1420	protein_coding	glycosyltransferase 8 domain containing 2 [Source:NCBI gene (formerly Entrezgene);Acc:101112212] && sp|Q2HJ96|GL8D2_BOVIN Glycosyltransferase 8 domain-containing protein 2 OS=Bos taurus OX=9913 GN=GLT8D2 PE=2 SV=1 && PF01501:Glycosyl transferase family 8	-
ENSOARG00020009889	5.00216864105289	8.31528003458184	5.98132349280004	0	0	5.30559232065255	2.02350989243344	9.94361089406433	4.03454237999207	15.5281759385268	19.2019888437746	8.27014825068381	15.6158265277032	9.73291960715224	3.80398205450297	11.7610303488424	-1.63205	0.00637287328533735	0.417812915395561	ENSOARG00020009889	9	27246535	27248298	-	1764	lncRNA	- && - && PF00078:Reverse transcriptase (RNA-dependent DNA polymerase)	-
ENSOARG00020016841	17.0073733795798	14.5517400605182	0.996887248800007	2.10277944036184	3.83033057062609	12.7334215695661	14.1645692470341	3.31453696468811	2.01727118999603	1.82684422806198	0	0.827014825068381	5.85593494788871	2.65443262013243	9.34101450235516	2.35657639654795	1.99538071978613	0.0063860326470459	0.417812915395561	ENSOARG00020016841	X	107238208	107238456	-	249	protein_coding	- && sp|Q01321|NDUA4_BOVIN Cytochrome c oxidase subunit NDUFA4 OS=Bos taurus OX=9913 GN=NDUFA4 PE=1 SV=1 && -	-
ENSOARG00020023741	69.0299272465299	149.675040622473	72.7727691624005	413.196160031101	39.2608883489174	81.7061217380493	277.220855263381	92.8070350112671	84.7253899798334	56.6321710699212	78.8292173586535	58.718052579855	23.4237397915549	14.1569739740396	157.551680344693	58.470368537875	1.43107593031066	0.00643449275060535	0.417812915395561	HSD17B1	11	20508035	20509951	-	968	protein_coding	hydroxysteroid 17-beta dehydrogenase 1 [Source:NCBI gene (formerly Entrezgene);Acc:101110778] && sp|P51657|DHB1_RAT Estradiol 17-beta-dehydrogenase 1 OS=Rattus norvegicus OX=10116 GN=Hsd17b1 PE=1 SV=1 && PF00106:short chain dehydrogenase	-
ENSOARG00020021152	230.099757488433	469.813321953874	478.505879424003	1603.3693232759	474.003408114978	179.329020438056	937.896835142897	393.325053142989	113.975822234776	42.0174172454254	66.7016454573221	81.0474528567013	129.806558011533	605.210637390194	624.716792262592	204.583512334134	1.61055756820542	0.00643913547310724	0.417812915395561	LEAP2	5	46555565	46556731	+	646	protein_coding	liver enriched antimicrobial peptide 2 [Source:NCBI gene (formerly Entrezgene);Acc:101121678] && sp|Q95JC3|LEAP2_BOVIN Liver-expressed antimicrobial peptide 2 OS=Bos taurus OX=9913 GN=LEAP2 PE=3 SV=1 && -	-
ENSOARG00020014193	1206.52307622196	935.469003890457	1215.20555628721	7008.56	5066.56976229566	1288.19781545444	3683.79975917507	918.126739218606	1102.43870533283	1297.97282403803	1495.73386783086	1306.68342360804	1228.77034989865	1737.76855531336	2914.90412115011	1298.21349503434	1.16688748450346	0.00648502421243684	0.417812915395561	PRDX6	12	58994767	59005633	+	1721	protein_coding	Ovis aries peroxiredoxin 6 (PRDX6), mRNA. [Source:RefSeq mRNA;Acc:NM_001280704] && sp|O77834|PRDX6_BOVIN Peroxiredoxin-6 OS=Bos taurus OX=9913 GN=PRDX6 PE=1 SV=3 && PF00578:AhpC/TSA family|PF10417:C-terminal domain of 1-Cys peroxiredoxin	-
ENSOARG00020010334	0	11.4335	5.98132349280004	28.3875224448848	195.34685910193	11.6723031054356	21.2468538705511	7.73391958427225	2.01727118999603	21.0087086227127	1.01063099177761	2.48104447520514	0	7.07848698701981	39.1526245804503	5.90429455014051	2.72808109682881	0.00649037317995058	0.417812915395561	TTC36	15	32011426	32015827	+	715	protein_coding	tetratricopeptide repeat domain 36 [Source:NCBI gene (formerly Entrezgene);Acc:114108738] && sp|Q3SZV0|TTC36_BOVIN Tetratricopeptide repeat protein 36 OS=Bos taurus OX=9913 GN=TTC36 PE=2 SV=1 && -	-
ENSOARG00020006589	40.0173491284231	51.9705002161365	66.7914456696004	38.901419646694	345.687333999004	24.4057246750017	59.6935418267864	45.2986718507375	48.4145085599048	12.7879095964338	20.2126198355522	6.61611860054704	53.6794036889799	15.9265957207946	89.6381878802352	28.9908325504214	1.63251823367544	0.00658978890529336	0.420436353865616	ENSOARG00020006589	3	16046176	16057526	-	1003	protein_coding	- && sp|Q2HJF9|RSAD2_BOVIN Radical S-adenosyl methionine domain-containing protein 2 OS=Bos taurus OX=9913 GN=RSAD2 PE=2 SV=1 && -	-
novel.434	16.0069396513692	15.591150064841	15.9501959808001	5.25694860090459	7.66066114125218	18.0390138902187	13.1528143008173	9.94361089406433	26.2245254699484	30.1429297630226	47.4996566135476	36.3886523030087	9.75989157981452	38.931678428609	13.0939605186004	28.4129921502879	-1.12238	0.00667375017256716	0.421157559815315	-	14	14032637	14036102	+	1459	-	- && - && -	-
ENSOARG00020009882	28.0121443898962	21.8276100907773	16.9470832296001	32.5930813256085	67.9883676286131	29.7113169956543	16.1880791394675	17.6775304783366	20.1727118999603	19.1818643946507	12.1275719013313	9.92417790082057	18.5437940016476	7.96329786039729	30.4668118285167	15.0844212053063	1.02183207027417	0.00668506815866399	0.421157559815315	PACRGL	6	44930532	44945649	+	747	protein_coding	parkin coregulated like [Source:NCBI gene (formerly Entrezgene);Acc:101123211] && sp|Q8N7B6|PACRL_HUMAN PACRG-like protein OS=Homo sapiens OX=9606 GN=PACRGL PE=1 SV=2 && PF10274:Parkin co-regulated protein	-
ENSOARG00020008341	487.211225638551	1583.02143658352	873.273229948806	4520.97579677795	2210.10073925125	494.481204284818	486.654129130241	904.868591359854	501.291890714015	392.771509033325	972.227014090059	644.244548728268	514.346286256225	338.882564503573	1522.24539451645	609.80462924076	1.31987961282413	0.00672794057320859	0.421157559815315	GSTM3	1	91661600	91664847	-	822	protein_coding	glutathione S-transferase mu 3 [Source:NCBI gene (formerly Entrezgene);Acc:100037663] && sp|Q9Z1B2|GSTM5_RAT Glutathione S-transferase Mu 5 OS=Rattus norvegicus OX=10116 GN=Gstm5 PE=1 SV=3 && PF00043:Glutathione S-transferase, C-terminal domain|PF02798:Glutathione S-transferase, N-terminal domain	-
novel.454	6.00260236926347	12.4729200518728	9.96887248800007	7.35972804126643	42.133636276887	25.4668431391323	6.07052967730031	11.0484565489604	34.2936102299326	88.6019450610058	43.4571326464372	77.7393935564278	39.0395663192581	14.1569739740396	15.6393045776746	44.0481540480088	-1.49413	0.00673820755204262	0.421157559815315	-	14	50450583	50471661	+	3334	-	- && sp|Q96SK3|ZN607_HUMAN Zinc finger protein 607 OS=Homo sapiens OX=9606 GN=ZNF607 PE=1 SV=3 && PF01352:KRAB box	-
novel.1780	13.0056384667375	7.27587003025911	9.96887248800007	24.1819635641611	21.0668181384435	20.1612508184797	11.1293044083839	6.62907392937622	4.03454237999207	10.0476432543409	7.07441694244326	9.92417790082057	5.85593494788871	7.96329786039729	15.2556739877807	7.36129817360843	1.03947452018278	0.0067878811900564	0.42254325889938	-	7	107197606	107202094	-	835	-	- && - && -	-
ENSOARG00020006885	3.00130118463173	16.6305600691637	10.9657597368001	5.25694860090459	0.957582642656522	10.6111846413051	13.1528143008173	0	2.01727118999603	2.74026634209296	0	0	0	6.19367611364233	8.65373588232558	1.56445909224733	2.44116288014533	0.00679968222776547	0.42254325889938	TMPRSS13	15	31387919	31408145	-	1946	protein_coding	transmembrane serine protease 13 [Source:HGNC Symbol;Acc:HGNC:29808] && sp|Q9BYE2|TMPSD_HUMAN Transmembrane protease serine 13 OS=Homo sapiens OX=9606 GN=TMPRSS13 PE=2 SV=5 && PF15494:Scavenger receptor cysteine-rich domain|PF00089:Trypsin	-
novel.1167	2.00086745642116	0	4.98443624400003	31.5416916054276	0	0	3.03526483865015	0	0	0	0	0	0	0	5.93746573492841	0	5.07496606120626	0.00689447883588733	0.423577102469737	-	24	38321545	38339800	-	929	-	- && - && -	-
ENSOARG00020008920	13.0056384667375	13.5123300561955	5.98132349280004	3.15416916054276	144.594979041135	12.7334215695661	16.1880791394675	6.62907392937622	8.06908475998414	2.74026634209296	3.03189297533283	2.48104447520514	0	1.76962174675495	29.8814201323492	3.53156917553518	1.55012985734151	0.00699619140022799	0.423577102469737	GPR176	7	35462179	35575824	-	1548	protein_coding	G protein-coupled receptor 176 [Source:HGNC Symbol;Acc:HGNC:32370] && sp|Q14439|GP176_HUMAN G-protein coupled receptor 176 OS=Homo sapiens OX=9606 GN=GPR176 PE=2 SV=1 && PF00001:7 transmembrane receptor (rhodopsin family)	-
ENSOARG00020003275	28.0121443898962	34.3005301426501	75.7634309088005	24.1819635641611	7.66066114125218	95.5006617717459	72.8463561276037	110.484565489604	56.483593319889	165.329402639609	275.902260755287	100.068793833274	37.0875880032952	122.988711399469	48.3236782923014	124.049273634347	-1.36065	0.00701865452873273	0.423577102469737	CCL22	14	26958892	26965384	+	702	protein_coding	C-C motif chemokine ligand 22 [Source:NCBI gene (formerly Entrezgene);Acc:101123141] && sp|O00626|CCL22_HUMAN C-C motif chemokine 22 OS=Homo sapiens OX=9606 GN=CCL22 PE=1 SV=2 && -	-
novel.1490	9.0039035538952	0	5.98132349280004	5.25694860090459	0	4.24447385652204	22.2586088167678	2.20969130979207	1.00863559499802	1.82684422806198	0	0	0	0.884810873377476	6.67789404584138	0.84714028660422	3.00235104383628	0.00702908721293161	0.423577102469737	-	4	101673910	101675329	-	260	-	- && - && -	-
ENSOARG00020021942	166.071998882956	218.276100907773	140.561102080801	446.84063107689	2313.51966465816	236.629417501104	82.9639055897709	98.3312632857472	325.78929718436	159.848869955423	205.158091330854	149.689683337377	66.3672627427387	109.716548298807	514.980402956779	159.271573733615	1.69322070033739	0.0070310626539211	0.423577102469737	TPPP3	14	37777262	37780846	-	961	protein_coding	tubulin polymerization promoting protein family member 3 [Source:HGNC Symbol;Acc:HGNC:24162] && sp|Q3ZCC8|TPPP3_BOVIN Tubulin polymerization-promoting protein family member 3 OS=Bos taurus OX=9913 GN=TPPP3 PE=1 SV=1 && PF05517:p25-alpha	-
ENSOARG00020005165	615.266742849505	1472.84397612531	2035.64376204961	5890.93660217369	2415.02342477975	546.476009027213	5620.29872623387	1473.86410363131	497.257348334022	215.567618911313	743.82440994832	515.230236017601	591.44942973676	2376.6020058919	2656.64132046271	916.256450353033	1.53578593966484	0.00707597104802541	0.424973333808923	SLC51B	7	12842905	12852740	+	779	protein_coding	solute carrier family 51 subunit beta [Source:NCBI gene (formerly Entrezgene);Acc:101118277] && sp|A0JNM1|OSTB_BOVIN Organic solute transporter subunit beta OS=Bos taurus OX=9913 GN=SLC51B PE=2 SV=1 && PF15048:Organic solute transporter subunit beta protein	-
novel.1770	6.00260236926347	5.19705002161365	18.9408577272001	6.30833832108551	0	1.06111846413051	14.1645692470341	0	1.00863559499802	2.74026634209296	0	3.30805930027352	0	0.884810873377476	7.3820765929039	1.13453887296314	2.6563261575179	0.00711770260849508	0.425802847347373	-	7	73930097	73931220	-	679	-	- && sp|A0A087WT03|TVAZ1_HUMAN T cell receptor alpha variable 26-1 OS=Homo sapiens OX=9606 GN=TRAV26-1 PE=1 SV=1 && -	-
ENSOARG00020011702	0	1.03941000432273	0	0	0.957582642656522	0	0	0	1.00863559499802	8.22079902627889	7.07441694244326	8.27014825068381	0	2.65443262013243	0.285284663854179	3.88977606207663	-3.56297	0.00716437883084839	0.425802847347373	ENSOARG00020011702	18	25680737	25680997	-	261	protein_coding	- && sp|A4Q9F6|TTL13_MOUSE Tubulin polyglutamylase TTLL13 OS=Mus musculus OX=10090 GN=Ttll13 PE=2 SV=1 && -	-
ENSOARG00020022064	21.0091082924221	49.891680207491	17.9439704784001	73.5972804126643	181.940702104739	5.30559232065255	122.422348492223	6.62907392937622	34.2936102299326	18.2684422806198	26.2764057862178	8.27014825068381	10.735880737796	40.7013001753639	67.4443831869417	20.7392659128557	1.70122828973439	0.00719354522919588	0.425802847347373	HOXB8	11	25447690	25449204	-	732	protein_coding	homeobox B8 [Source:NCBI gene (formerly Entrezgene);Acc:101120346] && sp|P17481|HXB8_HUMAN Homeobox protein Hox-B8 OS=Homo sapiens OX=9606 GN=HOXB8 PE=1 SV=2 && PF00046:Homeodomain	-
ENSOARG00020002017	18.0078071077904	41.5764001729092	24.9221812200002	62.0319934906742	296.850619223522	22.2834877467407	48.5642374184025	46.4035175056335	33.2849746349346	20.0952865086817	14.1488338848865	10.7511927258889	1.9519783159629	24.7747044545693	73.4623894828627	21.6300697186511	1.7675587540964	0.00719537438065812	0.425802847347373	PRRX2	3	6947727	7000704	-	765	protein_coding	paired related homeobox 2 [Source:NCBI gene (formerly Entrezgene);Acc:101104390] && sp|Q06348|PRRX2_MOUSE Paired mesoderm homeobox protein 2 OS=Mus musculus OX=10090 GN=Prrx2 PE=2 SV=2 && PF03826:OAR domain|PF00046:Homeodomain	-
ENSOARG00020002388	4.00173491284231	57.1675502377502	18.9408577272001	0	0	11.6723031054356	103.199004514105	6.62907392937622	4.03454237999207	10.0476432543409	4.04252396711043	0.827014825068381	0	1.76962174675495	27.8544929281905	3.90720287180613	2.83786834681395	0.00728782139546222	0.425802847347373	PAX5	2	54369526	54548949	+	1210	protein_coding	paired box 5 [Source:NCBI gene (formerly Entrezgene);Acc:101108719] && sp|Q02650|PAX5_MOUSE Paired box protein Pax-5 OS=Mus musculus OX=10090 GN=Pax5 PE=1 SV=1 && PF00292:'Paired box' domain|PF12403:Paired-box protein 2 C terminal	-
novel.1374	9.0039035538952	0	9.96887248800007	6.30833832108551	35.4305577782913	4.24447385652204	5.05877473108359	1.10484565489604	4.03454237999207	4.56711057015494	1.01063099177761	2.48104447520514	0	0	10.0021315326968	1.88545343886083	2.40574011705877	0.00731111067309891	0.426005936537397	-	3	142780874	142783432	-	963	-	- && - && -	-
ENSOARG00020005776	2468.0700074955	3754.3489356137	3380.44466068082	6129.60206865476	12544.3326188004	4489.59222173619	4630.80238883392	3279.18190373144	1659.20555377174	3842.76683372837	3471.51745675608	1728.46098439292	1021.86064840658	3542.78273700341	5342.45612883076	2649.39658825579	1.01185699018728	0.00739118359599374	0.426084410940299	APOE	14	56131380	56133903	+	1293	protein_coding	apolipoprotein E [Source:NCBI gene (formerly Entrezgene);Acc:101112253] && sp|Q7M2U8|APOE_SHEEP Apolipoprotein E OS=Ovis aries OX=9940 GN=APOE PE=3 SV=1 && PF01442:Apolipoprotein A1/A4/E domain	-
ENSOARG00020025392	323.140094212017	151.753860631119	199.377449760001	195.558487953651	117.782665046752	304.540999205457	205.386254081994	170.14623085399	287.461144574435	453.05736855937	966.163228139394	729.427075710312	266.445040128936	206.160933496952	213.934258698713	439.837288780484	-1.0401	0.00745246937169169	0.427294783895315	PYCR1	11	12148322	12152226	-	1371	protein_coding	pyrroline-5-carboxylate reductase 1 [Source:NCBI gene (formerly Entrezgene);Acc:101113161] && sp|Q58DT4|P5CR1_BOVIN Pyrroline-5-carboxylate reductase 1, mitochondrial OS=Bos taurus OX=9913 GN=PYCR1 PE=2 SV=1 && PF03807:NADP oxidoreductase coenzyme F420-dependent|PF14748:Pyrroline-5-carboxylate reductase dimerisation	-
ENSOARG00020010029	50.0216864105289	38.458170159941	62.8038966744004	45.2097579677795	822.563490041952	41.3836201010899	20.2350989243344	47.5083631605296	129.105356159746	223.788417937592	38.4039776875491	62.8531267051969	68.3192410587016	90.2507090845026	154.382245754289	94.3184559705454	-1.03927	0.00763546996523999	0.432026946638487	ENSOARG00020010029	5	14899574	14902500	-	805	protein_coding	CD209 antigen-like protein 2 [Source:NCBI gene (formerly Entrezgene);Acc:101102057] && sp|Q8MIS5|209L2_MACMU CD209 antigen-like protein 2 OS=Macaca mulatta OX=9544 GN=CD209L2 PE=1 SV=1 && PF00059:Lectin C-type domain	-
ENSOARG00020000735	9.0039035538952	57.1675502377502	28.9097302152002	2.10277944036184	10.5334090692217	16.9778954260882	117.363573761139	19.8872217881287	8.06908475998414	7.3073769122479	6.06378595066565	9.09716307575219	15.6158265277032	5.30886524026486	34.5798345290938	10.1927606078209	1.7670151622141	0.0077301868160978	0.432503048674723	FCRLA	1	120238720	120245028	+	1137	protein_coding	Fc receptor like A [Source:HGNC Symbol;Acc:HGNC:18504] && sp|Q7L513|FCRLA_HUMAN Fc receptor-like A OS=Homo sapiens OX=9606 GN=FCRLA PE=1 SV=2 && PF13895:Immunoglobulin domain	-
ENSOARG00020005943	569.246791351819	585.187832433697	909.161170905606	642.399119030541	2707.08613078999	578.309562951128	773.992533855789	806.537328074107	567.861839983884	379.983599436891	308.242452492171	307.649514925438	315.244498028009	624.676476604498	966.483305902653	472.885101363571	1.03157715302719	0.00773466019954152	0.432503048674723	NDRG1	9	22808005	22867257	+	2082	protein_coding	N-myc downstream regulated 1 [Source:NCBI gene (formerly Entrezgene);Acc:101120172] && sp|Q3SYX0|NDRG1_BOVIN Protein NDRG1 OS=Bos taurus OX=9913 GN=NDRG1 PE=2 SV=1 && PF03096:Ndr family	-
novel.1391	26.011276933475	45.7340401902001	11.9626469856001	14.7194560825329	107.24925597753	15.9167769619577	22.2586088167678	8.83876523916829	29.2504322549425	21.0087086227127	3.03189297533283	3.30805930027352	4.87994578990726	8.84810873377476	34.8360088497234	11.3094161308731	1.62644365988724	0.00779508430770736	0.432503048674723	-	3	192416095	192421384	-	2780	-	- && sp|Q9BQE5|APOL2_HUMAN Apolipoprotein L2 OS=Homo sapiens OX=9606 GN=APOL2 PE=1 SV=2 && PF05461:Apolipoprotein L	-
novel.1978	0	2.07882000864546	5.98132349280004	0	0	0	1.01175494621672	1.10484565489604	4.03454237999207	32.8831961051156	10.1063099177761	4.96208895041028	0.975989157981452	8.84810873377476	1.29598549252317	8.98786869999232	-2.79305	0.00781338490676187	0.432503048674723	-	PEKD01007300.1	7795	12451	+	1632	-	- && sp|Q8WY07|CTR3_HUMAN Cationic amino acid transporter 3 OS=Homo sapiens OX=9606 GN=SLC7A3 PE=1 SV=1 && PF13520:Amino acid permease	-
ENSOARG00020003662	48.0208189541077	15.591150064841	24.9221812200002	50.4667065686841	14.3637396398478	8.48894771304408	85.999170428421	11.0484565489604	4.03454237999207	11.8744874824028	5.05315495888804	6.61611860054704	8.78390242183307	37.162056681854	35.4075306555637	12.0818170106396	1.54630205402393	0.00788469078346499	0.432503048674723	PTK6	13	56429472	56435767	+	1353	protein_coding	protein tyrosine kinase 6 [Source:NCBI gene (formerly Entrezgene);Acc:101109378] && sp|Q64434|PTK6_MOUSE Protein-tyrosine kinase 6 OS=Mus musculus OX=10090 GN=Ptk6 PE=1 SV=1 && PF07714:Protein tyrosine kinase|PF00018:SH3 domain|PF00017:SH2 domain	-
novel.133	6.00260236926347	8.31528003458184	3.98754899520003	23.1305738439802	47.8791321328261	24.4057246750017	3.03526483865015	6.62907392937622	2.01727118999603	11.8744874824028	0	4.1350741253419	0.975989157981452	3.5392434935099	16.6794466985005	4.16730562551548	1.99797806575089	0.00789857796789068	0.432503048674723	-	1	217963984	218063813	-	867	-	- && - && -	-
ENSOARG00020019683	109.047276374953	36.3793501512956	56.8225731816004	13.6680663623519	8.6182437839087	65.7893447760917	45.5289725797523	53.0325914350097	102.880830689798	45.6711057015494	239.519545051293	255.54758094613	95.6469374821823	84.0570329708602	47.9791181728505	125.193660610975	-1.38427	0.00791743877423524	0.432503048674723	AVIL	3	173477088	173493316	+	2924	protein_coding	advillin [Source:NCBI gene (formerly Entrezgene);Acc:101114855] && sp|O75366|AVIL_HUMAN Advillin OS=Homo sapiens OX=9606 GN=AVIL PE=1 SV=3 && PF02209:Villin headpiece domain|PF00626:Gelsolin repeat	-
novel.1298	1762.76422910704	2281.50495948839	2554.02513142562	5835.2129470041	9565.29	1428.26545271967	4214.97110593885	3322.27088427238	1509.92748571203	700.594761461768	1611.95643188529	1255.4085044538	1167.28303294582	2762.37954668448	3948.86240616852	1761.4029496308	1.1647741512429	0.00792574768684902	0.432503048674723	-	3	216863001	216908568	+	1963	-	- && - && -	-
ENSOARG00020006365	4.00173491284231	5.19705002161365	5.98132349280004	5.25694860090459	0.957582642656522	4.24447385652204	3.03526483865015	8.83876523916829	12.1036271399762	10.9610653683719	11.1169409095537	10.7511927258889	2.92796747394436	9.73291960715224	4.0963397665699	9.49035406629365	-1.22084	0.00793532172651531	0.432503048674723	PNLDC1	8	90789836	90812219	+	2458	protein_coding	PARN like, ribonuclease domain containing 1 [Source:HGNC Symbol;Acc:HGNC:21185] && sp|B2RXZ1|PNDC1_MOUSE Poly(A)-specific ribonuclease PNLDC1 OS=Mus musculus OX=10090 GN=Pnldc1 PE=1 SV=1 && PF04857:CAF1 family ribonuclease	-
ENSOARG00020006258	11.0047710103164	6.23646002593638	10.9657597368001	24.1819635641611	25.8547313517261	6.36671078478306	9.10579451595046	7.73391958427225	4.03454237999207	2.74026634209296	5.05315495888804	4.96208895041028	2.92796747394436	10.6177304805297	13.3880272842391	5.43852431001853	1.30175842342518	0.00795030955135863	0.432503048674723	GP1BB	17	82254058	82255412	+	618	protein_coding	glycoprotein Ib platelet subunit beta [Source:HGNC Symbol;Acc:HGNC:4440] && sp|P56400|GP1BB_MOUSE Platelet glycoprotein Ib beta chain OS=Mus musculus OX=10090 GN=Gp1bb PE=1 SV=1 && PF01462:Leucine rich repeat N-terminal domain	-
ENSOARG00020003214	113.049011287795	133.044480553309	96.6980631336006	118.807038380444	468.257912259039	146.43434805001	106.234269352755	93.9118806661631	57.492228914887	167.156246867671	53.5634425642132	47.9668598539661	28.3036855814621	85.8266547176152	168.932160430993	76.3172855951396	1.14662990990808	0.00805419362576777	0.434006110265497	PTCH2	1	20161405	20179037	-	3640	protein_coding	patched 2 [Source:NCBI gene (formerly Entrezgene);Acc:101110291] && sp|Q9Y6C5|PTC2_HUMAN Protein patched homolog 2 OS=Homo sapiens OX=9606 GN=PTCH2 PE=1 SV=2 && PF12349:Sterol-sensing domain of SREBP cleavage-activation|PF02460:Patched family	-
ENSOARG00020022802	11.0047710103164	4.15764001729092	7.97509799040005	1.05138972018092	0.957582642656522	9.55006617717459	6.07052967730031	3.31453696468811	12.1036271399762	5.48053268418593	31.3295607451059	38.8696967782139	18.5437940016476	15.9265957207946	5.82386817647424	17.9383348620875	-1.62828	0.00807415674183521	0.434006110265497	HMX3	22	46187912	46189653	+	1080	protein_coding	H6 family homeobox 3 [Source:NCBI gene (formerly Entrezgene);Acc:105606181] && sp|A6NHT5|HMX3_HUMAN Homeobox protein HMX3 OS=Homo sapiens OX=9606 GN=HMX3 PE=1 SV=1 && PF00046:Homeodomain	-
novel.1150	2.00086745642116	15.591150064841	17.9439704784001	32.5930813256085	34.4729751356348	8.48894771304408	18.2115890319009	6.62907392937622	8.06908475998414	5.48053268418593	7.07441694244326	4.96208895041028	2.92796747394436	14.1569739740396	18.4717973151215	7.04287695919769	1.38995559217129	0.00810968599122278	0.434828824182745	-	24	2273403	2274993	-	841	-	- && - && -	-
ENSOARG00020003332	4.00173491284231	6.23646002593638	4.98443624400003	4.20555888072367	1.91516528531304	4.24447385652204	0	1.10484565489604	4.03454237999207	16.4415980525578	33.3508227286611	28.1185040523249	2.92796747394436	10.6177304805297	3.65540417219107	13.799430117558	-1.92402	0.00818001055747143	0.436336831177182	CCL17	14	27025549	27029796	+	285	protein_coding	C-C motif chemokine ligand 17 [Source:HGNC Symbol;Acc:HGNC:10615] && sp|Q95N01|CCL17_CANLF C-C motif chemokine 17 OS=Canis lupus familiaris OX=9615 GN=CCL17 PE=2 SV=1 && -	-
novel.1478	5.00216864105289	6.23646002593638	7.97509799040005	16.8222355228947	18.1940702104739	5.30559232065255	6.07052967730031	3.31453696468811	0	9.13422114030988	0	0.827014825068381	2.92796747394436	1.76962174675495	9.37230776981583	2.5676231643951	1.86459172884263	0.00821898593678241	0.436336831177182	-	4	68238989	68241163	-	373	-	- && - && -	-
ENSOARG00020017228	850.368668978991	1151.66628478959	952.027322604006	1788.41391402774	4694.07011430227	1325.33696169901	1951.67529125205	883.876523916829	1228.51815470758	1436.81298537074	531.591901675022	572.294258947319	410.891435510191	1077.69964377377	1816.22265109338	877.383557700208	1.04969430600976	0.00830472610935245	0.438058652776204	PAM	5	108567989	108840514	+	4016	protein_coding	peptidylglycine alpha-amidating monooxygenase [Source:NCBI gene (formerly Entrezgene);Acc:101112815] && sp|P10731|AMD_BOVIN Peptidyl-glycine alpha-amidating monooxygenase OS=Bos taurus OX=9913 GN=PAM PE=1 SV=2 && PF03712:Copper type II ascorbate-dependent monooxygenase, C-terminal domain|PF01082:Copper type II ascorbate-dependent monooxygenase, N-terminal domain|PF01436:NHL repeat	-
ENSOARG00020019529	107.046408918532	166.305600691637	174.455268540001	246.025194522335	987.267704578874	185.695731222839	171.998340856842	149.154163410965	132.13126294474	181.771000692167	107.126885128426	114.955060684505	103.454850746034	138.915307120264	291.256321333009	132.501	1.13663752006153	0.00833007677916359	0.438058652776204	CHST7	X	60582681	60584141	-	1461	protein_coding	carbohydrate sulfotransferase 7 [Source:NCBI gene (formerly Entrezgene);Acc:101119189] && sp|Q9NS84|CHST7_HUMAN Carbohydrate sulfotransferase 7 OS=Homo sapiens OX=9606 GN=CHST7 PE=1 SV=2 && PF00685:Sulfotransferase domain	-
ENSOARG00020007931	516.223803756658	578.951372407761	514.393820380803	902.092379915228	4842.49542391403	1191.63603521856	569.618034720012	465.140020711231	486.162356789044	837.608078566416	549.783259527019	344.038167228446	471.402763305041	618.482800490856	1302.20155290187	538.945349516865	1.27279	0.00836720344594259	0.438058652776204	ENSOARG00020007931	1	91567467	91580295	+	862	protein_coding	- && sp|Q9N0V4|GSTM1_BOVIN Glutathione S-transferase Mu 1 OS=Bos taurus OX=9913 GN=GSTM1 PE=1 SV=3 && PF02798:Glutathione S-transferase, N-terminal domain|PF14497:Glutathione S-transferase, C-terminal domain	-
novel.975	12.0052047385269	20.7882000864546	4.98443624400003	18.9250149632565	1.91516528531304	42.4447385652204	13.1528143008173	20.9920674430247	22.1899830899564	55.7187489558903	53.5634425642132	58.718052579855	35.1356096873323	33.6228131883441	16.3165105976556	39.9915310726594	-1.29983	0.00838376622533539	0.438058652776204	-	20	28202961	28283516	-	1247	-	- && - && -	-
ENSOARG00020026297	6.00260236926347	48.8522702031683	55.8256859328004	43.1069785274177	892.467022955878	6.36671078478306	169.974830964409	55.2422827448018	20.1727118999603	13.7013317104648	9.09567892599848	3.30805930027352	7.80791326385162	116.795035285827	174.656585962531	32.3032875901682	2.43494631918901	0.00841430871587648	0.438058652776204	CDHR1	25	41037513	41058920	+	2799	protein_coding	cadherin related family member 1 [Source:NCBI gene (formerly Entrezgene);Acc:101113303] && sp|Q8WN91|CDHR1_BOVIN Cadherin-related family member 1 OS=Bos taurus OX=9913 GN=CDHR1 PE=2 SV=1 && PF00028:Cadherin domain	-
ENSOARG00020014888	36.0156142155808	46.7734501945229	40.8723772008003	139.834832784062	82.3521072684609	376.697054766331	303.526483865015	46.4035175056335	31.2677034449385	43.8442614734874	33.3508227286611	64.5071563553337	80.0311109544791	94.6747634513899	146.581702899253	56.2970479877033	1.37931269979812	0.00843887973590922	0.438058652776204	SLC38A3	19	52121149	52134601	-	1599	protein_coding	solute carrier family 38 member 3 [Source:NCBI gene (formerly Entrezgene);Acc:101116182] && sp|Q99624|S38A3_HUMAN Sodium-coupled neutral amino acid transporter 3 OS=Homo sapiens OX=9606 GN=SLC38A3 PE=1 SV=1 && PF01490:Transmembrane amino acid transporter protein	-
ENSOARG00020017860	46.0199514976866	74.8375203112366	34.8910537080002	344.855828219341	335.153924929783	50.9336862782645	362.208270745585	34.2502153017771	80.6908475998414	66.6798143242621	43.4571326464372	63.6801415302653	15.6158265277032	128.297576639734	178.414319384271	61.8102220814315	1.52843477338367	0.00845515747649526	0.438058652776204	ENSOARG00020017860	17	4690820	4693210	-	2389	pseudogene	- && sp|B2LT65|TLR2_SHEEP Toll-like receptor 2 OS=Ovis aries OX=9940 GN=TLR2 PE=2 SV=1 && PF13855:Leucine rich repeat|PF01582:TIR domain	-
ENSOARG00020024716	5.00216864105289	6.23646002593638	1.99377449760001	9.46250748162827	58.4125412020478	9.55006617717459	14.1645692470341	6.62907392937622	9.07772035498216	2.74026634209296	2.02126198355522	4.1350741253419	2.92796747394436	2.65443262013243	14.9745838960677	4.31225668991789	1.80775738344291	0.00857578500968422	0.439000876245485	ENSOARG00020024716	2	170267496	170274310	+	1330	protein_coding	- && sp|P61587|RND3_HUMAN Rho-related GTP-binding protein RhoE OS=Homo sapiens OX=9606 GN=RND3 PE=1 SV=1 && PF00071:Ras family	-
ENSOARG00020008574	31.0134455745279	33.2611201383274	38.8786027032003	38.901419646694	0.957582642656522	53.0559232065255	62.7288066654365	23.2017587528168	77.6649408148473	75.814035464572	206.168722322632	199.31057284148	65.3912735847573	64.5911937565558	36.9709857967669	101.73464250538	-1.46179	0.00859045913231497	0.439000876245485	ADM2	3	240838717	240839792	+	429	protein_coding	adrenomedullin 2 [Source:NCBI gene (formerly Entrezgene);Acc:106991013] && sp|Q7Z4H4|ADM2_HUMAN Protein ADM2 OS=Homo sapiens OX=9606 GN=ADM2 PE=1 SV=1 && PF00214:Calcitonin / CGRP / IAPP family	-
ENSOARG00020024241	0	0	0	0	0	0	0	2.20969130979207	3.02590678499405	0.913422114030988	6.06378595066565	1.65402965013676	1.9519783159629	0	0	2.25983058936892	-3.58622	0.00870453031680155	0.439044525555702	ENSOARG00020024241	20	19240338	19242810	+	723	pseudogene	- && sp|Q8N319|CF223_HUMAN Uncharacterized protein C6orf223 OS=Homo sapiens OX=9606 GN=C6orf223 PE=2 SV=2 && PF17704:Family of unknown function (DUF5550)	-
ENSOARG00020017118	80.0346982568462	31.1823001296819	42.8661516984003	30.4903018852466	338.026672857752	85.9505955945714	72.8463561276037	27.6211413724009	57.492228914887	52.0650604997663	34.3614537204387	29.7725337024617	29.2796747394436	47.7797871623837	97.3424395071575	39.7674114445403	1.29204008819337	0.00878392159224935	0.439044525555702	GATA2	19	61297496	61302922	+	1443	protein_coding	GATA binding protein 2 [Source:NCBI gene (formerly Entrezgene);Acc:101113282] && sp|P23769|GATA2_HUMAN Endothelial transcription factor GATA-2 OS=Homo sapiens OX=9606 GN=GATA2 PE=1 SV=3 && PF00320:GATA zinc finger	-
ENSOARG00020006085	6.00260236926347	6.23646002593638	14.9533087320001	13.6680663623519	71.8186981992392	20.1612508184797	11.1293044083839	9.94361089406433	10.0863559499802	5.48053268418593	7.07441694244326	5.78910377547866	3.90395663192581	9.73291960715224	20.5670987022364	7.43012806931863	1.4756299171524	0.00879877883067796	0.439044525555702	ENSOARG00020006085	8	29602294	29602742	+	357	protein_coding	- && sp|Q5E938|EIF1_BOVIN Eukaryotic translation initiation factor 1 OS=Bos taurus OX=9913 GN=EIF1 PE=3 SV=1 && PF01253:Translation initiation factor SUI1	-
ENSOARG00020014366	73.0316621593722	164.226780682991	89.7198523920006	197.661267394013	583.167829377822	133.700926480444	85.999170428421	81.7585784623067	117.00172901977	116.918030595966	91.9674202517624	62.0261118801285	37.0875880032952	86.7114655909927	189.643926987866	84.7815605434603	1.1620309480021	0.00880946995766925	0.439044525555702	MFAP2	2	265098572	265101952	+	690	protein_coding	microfibril associated protein 2 [Source:NCBI gene (formerly Entrezgene);Acc:101110395] && sp|P27424|MFAP2_BOVIN Microfibrillar-associated protein 2 OS=Bos taurus OX=9913 GN=MFAP2 PE=1 SV=1 && PF05507:Microfibril-associated glycoprotein (MAGP)	-
ENSOARG00020014159	62.0268911490558	119.532150497114	140.561102080801	88.3167364951972	536.246279887652	116.723031054356	137.598672685474	65.1858936388661	103.889466284796	135.186472876586	61.6484904984341	46.3128302038293	38.0635771612766	82.2874112241053	171.572123407093	76.0820202696991	1.17363631017799	0.00886775164642242	0.439044525555702	PDGFD	15	4390806	4674563	+	2081	protein_coding	platelet derived growth factor D [Source:HGNC Symbol;Acc:HGNC:30620] && sp|Q9GZP0|PDGFD_HUMAN Platelet-derived growth factor D OS=Homo sapiens OX=9606 GN=PDGFD PE=1 SV=1 && PF00341:PDGF/VEGF domain|PF00431:CUB domain	-
ENSOARG00020022114	1.00043372821058	0	0	0	0	0	1.01175494621672	2.20969130979207	4.03454237999207	3.65368845612395	2.02126198355522	1.65402965013676	4.87994578990726	0	0.287455524918185	2.63616565278676	-2.98672	0.00888721591495098	0.439044525555702	U1	7	44116097	44116257	-	161	snRNA	U1 spliceosomal RNA [Source:RFAM;Acc:RF00003] && - && -	-
ENSOARG00020024471	0	0	0	0	0	1.06111846413051	1.01175494621672	2.20969130979207	1.00863559499802	0	1.01063099177761	9.09716307575219	1.9519783159629	7.07848698701981	0.296124772906747	3.19379803932894	-3.28474	0.00889756652592045	0.439044525555702	ENSOARG00020024471	24	28255952	28257601	+	1650	lncRNA	- && - && PF00078:Reverse transcriptase (RNA-dependent DNA polymerase)	-
ENSOARG00020001301	559.242454069713	574.79373239047	773.584505068805	391.116975907302	5968.6126116781	1176.78037672074	550.394690741895	601.036036263444	603.164085808814	959.093219732537	402.231134727488	301.860411149959	264.493061812974	508.766252192049	1427.78933522529	520.092028812466	1.45702291029534	0.00901564356554582	0.439069899309522	ECM2	2	30350012	30387903	+	2335	protein_coding	extracellular matrix protein 2 [Source:NCBI gene (formerly Entrezgene);Acc:101108189] && sp|Q3MHH9|ECM2_BOVIN Extracellular matrix protein 2 OS=Bos taurus OX=9913 GN=ECM2 PE=2 SV=1 && PF13855:Leucine rich repeat|PF00093:von Willebrand factor type C domain	-
ENSOARG00020008055	95.0412041800049	67.5616502809775	78.7540926552005	99.8820234171873	11.4909917118783	24.4057246750017	116.351818814923	40.8792892311534	135.157169729734	121.485141166121	320.370024393502	365.540552680224	191.293874964365	74.324113363708	70.4982151050247	178.435737932687	-1.34032	0.0091802288474084	0.440298671299897	LIPM	22	12185305	12221314	+	2016	protein_coding	lipase family member M [Source:HGNC Symbol;Acc:HGNC:23455] && sp|Q5VYY2|LIPM_HUMAN Lipase member M OS=Homo sapiens OX=9606 GN=LIPM PE=2 SV=2 && PF00561:alpha/beta hydrolase fold	-
ENSOARG00020017725	0	1.03941000432273	2.99066174640002	8.41111776144735	0.957582642656522	2.12223692826102	14.1645692470341	0	1.00863559499802	1.82684422806198	0	0	0	0	4.2407969043031	0.405068546151428	3.35234837836402	0.00918391998972871	0.440298671299897	ENSOARG00020017725	PEKD01005318.1	8499	11198	+	838	protein_coding	- && sp|Q8WMP9|PAG15_BOVIN Phospholipase A2 group XV OS=Bos taurus OX=9913 GN=PLA2G15 PE=1 SV=1 && PF02450:Lecithin:cholesterol acyltransferase	-
ENSOARG00020010238	5.00216864105289	0	0.996887248800007	0	0	6.36671078478306	0	2.20969130979207	8.06908475998414	12.7879095964338	6.06378595066565	8.27014825068381	29.2796747394436	1.76962174675495	1.76653809637657	9.77855947910829	-2.47601	0.00955045686286068	0.446354310396634	ENSOARG00020010238	1	272288981	272289114	-	134	snoRNA	- && - && -	-
ENSOARG00020016135	5.00216864105289	11.4335	4.98443624400003	3.15416916054276	1.91516528531304	7.42782924891357	1.01175494621672	15.4678391685445	12.1036271399762	10.9610653683719	9.09567892599848	10.7511927258889	8.78390242183307	10.6177304805297	4.98986193908415	11.111576604449	-1.15964	0.00967499483798363	0.446354310396634	ENSOARG00020016135	24	17513137	17662642	+	1167	lncRNA	- && sp|Q8N0W5|IQCK_HUMAN IQ domain-containing protein K OS=Homo sapiens OX=9606 GN=IQCK PE=2 SV=1 && -	-
ENSOARG00020008900	1.00043372821058	1.03941000432273	14.9533087320001	9.46250748162827	0	3.18335539239153	6.07052967730031	1.10484565489604	2.01727118999603	158.022025727361	19.2019888437746	5.78910377547866	17.5678048436661	7.07848698701981	5.10136357369336	30.111646717456	-2.56308	0.00970691938998	0.446354310396634	ENSOARG00020008900	3	222373613	222432253	+	4814	protein_coding	- && sp|P30205|WC11_BOVIN Antigen WC1.1 OS=Bos taurus OX=9913 PE=2 SV=1 && PF00530:Scavenger receptor cysteine-rich domain	-
ENSOARG00020016251	18.0078071077904	139.280940579246	65.7945584208004	18.9250149632565	31.6002272076652	1.06111846413051	9.10579451595046	30.935678337089	3.02590678499405	3.65368845612395	1.01063099177761	0.827014825068381	0	14.1569739740396	40.5393516084056	7.65855619558466	2.41178186802914	0.00972773882972714	0.446354310396634	CNDP1	23	4214230	4234226	-	1675	protein_coding	carnosine dipeptidase 1 [Source:HGNC Symbol;Acc:HGNC:20675] && sp|Q96KN2|CNDP1_HUMAN Beta-Ala-His dipeptidase OS=Homo sapiens OX=9606 GN=CNDP1 PE=1 SV=4 && PF07687:Peptidase dimerisation domain|PF01546:Peptidase family M20/M25/M40	-
ENSOARG00020012802	477.206888356446	585.187832433697	382.804703539203	1041.92721269929	4919.10203532655	648.343381583742	479.571844506724	381.171750939133	624.345433303773	709.728982602078	499.251709938139	398.621145682959	327.932357081768	434.442138828341	1219.16341406366	482.213359768027	1.33820761374886	0.00974013417954462	0.446354310396634	CRIP2	18	70452647	70457559	+	954	protein_coding	cysteine rich protein 2 [Source:NCBI gene (formerly Entrezgene);Acc:101112710] && sp|Q0VFX8|CRIP2_BOVIN Cysteine-rich protein 2 OS=Bos taurus OX=9913 GN=CRIP2 PE=2 SV=1 && PF00412:LIM domain	-
ENSOARG00020006081	4.00173491284231	2.07882000864546	1.99377449760001	3.15416916054276	59.3701238447044	10.6111846413051	0	0	1.00863559499802	6.39395479821692	1.01063099177761	0	0	0	11.6014010093771	1.20188876928465	3.26394664328922	0.00979403057458863	0.446354310396634	FAM216B	10	15102335	15108214	+	417	protein_coding	family with sequence similarity 216 member B [Source:HGNC Symbol;Acc:HGNC:26883] && sp|Q17QP0|F216B_BOVIN Protein FAM216B OS=Bos taurus OX=9913 GN=FAM216B PE=2 SV=1 && PF15107:FAM216B protein family	-
ENSOARG00020001398	178.077203621483	2.07882000864546	53.8319114352004	2.10277944036184	0	1096.13537344682	9.10579451595046	6.62907392937622	13.1122627349742	12.7879095964338	9.09567892599848	24.8104447520514	61.4873169528315	12.3873522272847	191.618840352637	20.0442913027072	3.25651168994361	0.00979617366858271	0.446354310396634	ENSOARG00020001398	3	63542454	63542774	-	321	IG_V_gene	- && sp|A2NJV5|KV229_HUMAN Immunoglobulin kappa variable 2-29 OS=Homo sapiens OX=9606 GN=IGKV2-29 PE=3 SV=2 && PF07686:Immunoglobulin V-set domain	-
ENSOARG00020002721	156.06766160085	66.5222402766547	36.8848282056002	90.419515935559	761.278200911935	119.906386446748	34.3996681713684	59.661665364386	63.5440424848751	84.0348344908509	32.3401917368835	25.6374595771198	121.023	30.0835696948342	180.782643078388	59.4749169912356	1.60476321511928	0.00980722991851897	0.446354310396634	PHYHD1	3	7625982	7635386	-	906	protein_coding	phytanoyl-CoA dioxygenase domain containing 1 [Source:HGNC Symbol;Acc:HGNC:23396] && sp|Q0IIB1|PHYD1_BOVIN Phytanoyl-CoA dioxygenase domain-containing protein 1 OS=Bos taurus OX=9913 GN=PHYHD1 PE=2 SV=1 && PF05721:Phytanoyl-CoA dioxygenase (PhyH)	-
ENSOARG00020005486	5.00216864105289	86.2710303587866	322.991468611202	423.71005723291	101.503760121591	6.36671078478306	1131.14202987029	8.83876523916829	2.01727118999603	5.48053268418593	1.01063099177761	12.4052223760257	10.735880737796	210.584987863839	296.712460802945	35.867613011827	3.04719351310232	0.00981933811532523	0.446354310396634	SLC5A8	3	182729278	182796898	-	1836	protein_coding	solute carrier family 5 member 8 [Source:NCBI gene (formerly Entrezgene);Acc:100125627] && sp|Q8N695|SC5A8_HUMAN Sodium-coupled monocarboxylate transporter 1 OS=Homo sapiens OX=9606 GN=SLC5A8 PE=1 SV=2 && PF00474:Sodium:solute symporter family	-
ENSOARG00020009045	53.0229875951606	45.7340401902001	60.8101221768004	41.0041990870558	91.9279336950261	177.206783509795	31.3644033327183	47.5083631605296	31.2677034449385	35.6234624472085	37.3933466957715	52.9289488043764	27.3276964234807	15.0417848474171	71.5814956552509	35.2987579748175	1.0199795671444	0.01000179398636	0.449744592295751	ENSOARG00020009045	X	14496742	14541937	-	1004	protein_coding	collectrin, amino acid transport regulator [Source:NCBI gene (formerly Entrezgene);Acc:101123445] && sp|Q0VCT4|CLTRN_BOVIN Collectrin OS=Bos taurus OX=9913 GN=CLTRN PE=2 SV=1 && PF16959:Renal amino acid transporter	-
ENSOARG00020001192	74.0320958875828	110.177460458209	87.7260778944006	97.7792439768254	487.40956511217	143.250992657619	91.0579451595046	71.8149675682424	87.7512967648275	108.697231569688	73.7760623997654	47.9668598539661	75.1511651645718	62.8215720098008	155.919054449473	75.4255936186945	1.04867880074342	0.0102805428595942	0.452100540625103	MAPRE3	3	35592122	35646156	+	963	protein_coding	microtubule associated protein RP/EB family member 3 [Source:NCBI gene (formerly Entrezgene);Acc:101112123] && sp|Q9UPY8|MARE3_HUMAN Microtubule-associated protein RP/EB family member 3 OS=Homo sapiens OX=9606 GN=MAPRE3 PE=1 SV=1 && PF03271:EB1-like C-terminal motif|PF00307:Calponin homology (CH) domain	-
novel.978	55.0238550515818	41.5764001729092	63.8007839232004	86.2139570548353	17.2364875678174	36.0780277804374	5.05877473108359	19.8872217881287	40.3454237999207	2.74026634209296	11.1169409095537	0	3.90395663192581	3.5392434935099	43.5697551831236	11.6475789950188	1.91100043686285	0.0103067448451694	0.452100540625103	-	20	28324369	28325285	-	744	-	- && sp|A4QPC6|BT2A2_MOUSE Butyrophilin subfamily 2 member A2 OS=Mus musculus OX=10090 GN=Btn2a2 PE=1 SV=1 && PF00622:SPRY domain	-
ENSOARG00020014660	4.00173491284231	2.07882000864546	16.9470832296001	41.0041990870558	0	5.30559232065255	35.4114231175851	0	6.0518135699881	3.65368845612395	0	2.48104447520514	5.85593494788871	0.884810873377476	14.9641218109116	2.7038989032262	2.46470748956464	0.0103520225487785	0.452100540625103	WFDC2	13	77705257	77712062	+	539	protein_coding	WAP four-disulfide core domain 2 [Source:NCBI gene (formerly Entrezgene);Acc:101111308] && sp|Q8MI69|WFDC2_PIG WAP four-disulfide core domain protein 2 OS=Sus scrofa OX=9823 GN=WFDC2 PE=2 SV=1 && PF00095:WAP-type (Whey Acidic Protein) 'four-disulfide core'	-
ENSOARG00020009476	314.136190658121	648.591842697384	701.808623155205	687.608876998321	3682.86284365698	608.020879946783	723.404786544953	566.785820961667	522.473238208973	769.101420014092	263.774688853956	305.168470450232	255.70915939114	496.378899964764	1052.34772052254	454.198813977832	1.21232490096526	0.0104082163299806	0.452100540625103	ENSOARG00020009476	18	17880049	17915324	-	2640	protein_coding	hyaluronan and proteoglycan link protein 3 [Source:NCBI gene (formerly Entrezgene);Acc:101102761] && sp|Q95114|MFGM_BOVIN Lactadherin OS=Bos taurus OX=9913 GN=MFGE8 PE=1 SV=2 && PF00193:Extracellular link domain|PF00008:EGF-like domain|PF07686:Immunoglobulin V-set domain|PF00754:F5/8 type C domain	-
ENSOARG00020001554	9.0039035538952	5.19705002161365	6.97821074160005	10.5138972018092	43.0912189195435	3.18335539239153	4.04701978486687	0	3.02590678499405	5.48053268418593	0	6.61611860054704	3.90395663192581	0.884810873377476	11.7163793736743	2.84447508214719	2.02455698361258	0.0104293692456189	0.452100540625103	ENSOARG00020001554	5	10122566	10142252	+	1023	protein_coding	- && sp|Q0VDD7|BRME1_HUMAN Break repair meiotic recombinase recruitment factor 1 OS=Homo sapiens OX=9606 GN=BRME1 PE=1 SV=2 && PF15710:Domain of unknown function (DUF4671)	-
ENSOARG00020016574	1.00043372821058	2.07882000864546	1.99377449760001	3.15416916054276	4.78791321328261	2.12223692826102	3.03526483865015	0	1.00863559499802	0.913422114030988	0	0	0	0.884810873377476	2.59608748217037	0.400981226058069	2.64917614977186	0.0105112730330608	0.45288450893343	TERB1	14	37268578	37297798	-	2187	protein_coding	telomere repeat binding bouquet formation protein 1 [Source:NCBI gene (formerly Entrezgene);Acc:101108678] && sp|Q8NA31|TERB1_HUMAN Telomere repeats-binding bouquet formation protein 1 OS=Homo sapiens OX=9606 GN=TERB1 PE=1 SV=3 && PF00249:Myb-like DNA-binding domain	-
ENSOARG00020000415	63.0273248772664	83.1528003458184	90.7167396408006	137.732	483.579234541544	88.0728325228324	84.9874154822043	76.2343501878265	85.7340255748315	84.9482566048819	53.5634425642132	70.2962601308123	47.8234687410912	66.3608155033107	147.324057250595	69.2800884724239	1.08915910049223	0.0105354871361283	0.45288450893343	SVBP	1	17869593	17875375	-	647	protein_coding	small vasohibin binding protein [Source:NCBI gene (formerly Entrezgene);Acc:101106376] && sp|Q32LJ0|SVBP_BOVIN Small vasohibin-binding protein OS=Bos taurus OX=9913 GN=SVBP PE=3 SV=1 && -	-
novel.1639	4.00173491284231	9.35469003890457	14.9533087320001	3.15416916054276	0	1.06111846413051	4.04701978486687	27.6211413724009	3.02590678499405	2.74026634209296	36.3827157039939	39.6967116032823	46.8474795831097	1.76962174675495	5.22457729904102	22.5834061623755	-2.11136	0.0105372769056624	0.45288450893343	-	6	81515029	81557074	-	2249	-	- && - && -	-
ENSOARG00020012184	12.0052047385269	54.049320224782	55.8256859328004	112.498700059358	0.957582642656522	2.12223692826102	77.9051308586873	7.73391958427225	3.02590678499405	2.74026634209296	7.07441694244326	2.48104447520514	2.92796747394436	42.4709219221189	45.0519801978675	9.77920621786727	2.20011798188261	0.0105999472137488	0.45288450893343	ENSOARG00020012184	13	76630987	76631353	+	240	protein_coding	- && sp|Q8BH89|WF15A_MOUSE WAP four-disulfide core domain protein 15A OS=Mus musculus OX=10090 GN=Wfdc15a PE=3 SV=1 && -	-
ENSOARG00020007615	63.0273248772664	279.601291162814	40.8723772008003	153.502899146414	131.188822043944	65.7893447760917	56.6582769881362	61.871356674178	51.4404153448989	61.1992816400762	47.4996566135476	76.085363906291	58.5593494788871	38.0468675552315	112.948619456495	56.3860416018729	1.00163475624871	0.0106117770326942	0.45288450893343	ENSOARG00020007615	PEKD01006040.1	11863	14797	-	896	protein_coding	- && sp|Q2YDH0|MUC24_BOVIN Sialomucin core protein 24 OS=Bos taurus OX=9913 GN=CD164 PE=2 SV=1 && PF05283:Multi-glycosylated core protein 24 (MGC-24), sialomucin	-
ENSOARG00020013276	10.0043372821058	15.591150064841	17.9439704784001	5.25694860090459	90.0127684097131	19.1001323543492	12.1410593546006	8.83876523916829	16.1381695199683	2.74026634209296	9.09567892599848	0.827014825068381	3.90395663192581	11.5025413539072	24.2929095064163	7.57805611973277	1.68965626442853	0.0107678603527092	0.455382367466671	CREB5	4	74109221	74606799	-	1574	protein_coding	cAMP responsive element binding protein 5 [Source:NCBI gene (formerly Entrezgene);Acc:101112976] && sp|Q02930|CREB5_HUMAN Cyclic AMP-responsive element-binding protein 5 OS=Homo sapiens OX=9606 GN=CREB5 PE=1 SV=3 && PF00170:bZIP transcription factor	-
ENSOARG00020007133	2.00086745642116	2.07882000864546	0	0	0	4.24447385652204	0	1.10484565489604	7.06044916498612	0.913422114030988	7.07441694244326	26.4644744021882	6.83192410587016	1.76962174675495	1.18916590308409	7.31702201873853	-2.64232	0.0108612237855159	0.455440249140731	CSRNP3	2	155508275	155696957	-	3431	protein_coding	cysteine and serine rich nuclear protein 3 [Source:HGNC Symbol;Acc:HGNC:30729] && sp|Q8WYN3|CSRN3_HUMAN Cysteine/serine-rich nuclear protein 3 OS=Homo sapiens OX=9606 GN=CSRNP3 PE=2 SV=1 && PF16019:Cysteine/serine-rich nuclear protein N-terminus	-
ENSOARG00020003171	5.00216864105289	3.11823001296819	12.9595342344001	41.0041990870558	139.807065827852	5.30559232065255	8.09403956973374	8.83876523916829	5.04317797499009	4.56711057015494	13.1382028931089	9.92417790082057	1.9519783159629	11.5025413539072	30.7558328133879	7.85227917830184	1.97053116913275	0.0108712693823686	0.455440249140731	TCF15	13	62781290	62786818	+	594	protein_coding	transcription factor 15 [Source:NCBI gene (formerly Entrezgene);Acc:101107981] && sp|Q60756|TCF15_MOUSE Transcription factor 15 OS=Mus musculus OX=10090 GN=Tcf15 PE=1 SV=2 && PF00010:Helix-loop-helix DNA-binding domain	-
ENSOARG00020001892	0	1.03941000432273	0	0	0	0	0	0	4.03454237999207	2.74026634209296	0	4.96208895041028	3.90395663192581	2.65443262013243	0.148487143474676	2.61361241779336	-3.40318	0.0109350981283883	0.455440249140731	ENSOARG00020001892	2	58171170	58175405	-	2658	pseudogene	- && sp|Q6ZQQ2|S31D1_HUMAN Spermatogenesis-associated protein 31D1 OS=Homo sapiens OX=9606 GN=SPATA31D1 PE=2 SV=1 && PF15371:Domain of unknown function (DUF4599)|PF14650:FAM75 family	-
novel.587	5.00216864105289	0	7.97509799040005	4.20555888072367	0.957582642656522	2.12223692826102	3.03526483865015	2.20969130979207	0	0	0	0	0	0.884810873377476	3.32827284596347	0.442071740452793	3.00508492804775	0.0109683246879042	0.455440249140731	-	15	45274282	45282137	-	453	-	- && - && -	-
ENSOARG00020025118	274.118841529698	313.901821305464	223.302743731202	656.067185392893	1978.36573972837	340.619026985894	315.667543219616	209.920674430247	348.987915869314	420.174172454254	212.232508273298	243.969373395172	174.70205927868	226.511583584634	586.006128841877	262.356898183657	1.15944596731632	0.0110572878630767	0.455440249140731	NPDC1	3	861304	864870	+	1332	protein_coding	neural proliferation, differentiation and control 1 [Source:HGNC Symbol;Acc:HGNC:7899] && sp|Q9NQX5|NPDC1_HUMAN Neural proliferation differentiation and control protein 1 OS=Homo sapiens OX=9606 GN=NPDC1 PE=1 SV=2 && PF06809:Neural proliferation differentiation control-1 protein (NPDC1)	-
ENSOARG00020005753	22.0095420206327	31.1823001296819	31.9003919616002	32.5930813256085	167.576962464891	13.7945400336966	45.5289725797523	12.1533022038564	29.2504322549425	35.6234624472085	1.01063099177761	15.7132816762992	7.80791326385162	15.9265957207946	49.2265415022662	16.7836597941043	1.55171201059323	0.0110693891457076	0.455440249140731	PIP4P2	9	95061355	95133158	+	1093	protein_coding	phosphatidylinositol-4,5-bisphosphate 4-phosphatase 2 [Source:NCBI gene (formerly Entrezgene);Acc:101111559] && sp|Q3SZ48|PP4P2_BOVIN Type 2 phosphatidylinositol 4,5-bisphosphate 4-phosphatase OS=Bos taurus OX=9913 GN=PIP4P2 PE=2 SV=1 && PF09788:Transmembrane protein 55A	-
ENSOARG00020007273	10.0043372821058	18.7093800778091	4.98443624400003	4.20555888072367	0.957582642656522	0	3.03526483865015	1.10484565489604	0	0	1.01063099177761	0	0.975989157981452	3.5392434935099	5.9852228522779	0.947244185452143	2.65434460243693	0.0111020711369252	0.455440249140731	CYP17A1	22	26022828	26028822	-	1720	protein_coding	Ovis aries cytochrome P450, family 17, subfamily A, polypeptide 1 (CYP17A1), mRNA. [Source:RefSeq mRNA;Acc:NM_001009483] && sp|Q29497|CP17A_SHEEP Steroid 17-alpha-hydroxylase/17,20 lyase OS=Ovis aries OX=9940 GN=CYP17A1 PE=2 SV=2 && PF00067:Cytochrome P450	-
ENSOARG00020019263	2.00086745642116	2.07882000864546	1.99377449760001	3.15416916054276	10.5334090692217	0	0	0	0	0	0	0	0	0	2.82300574177588	0	4.00762193711288	0.0111103584140137	0.455440249140731	ENSOARG00020019263	19	62420294	62421991	+	498	protein_coding	- && sp|Q32PB5|CC022_BOVIN Uncharacterized protein C3orf22 homolog OS=Bos taurus OX=9913 PE=2 SV=1 && -	-
novel.2053	30.0130118463173	29.1034801210364	12.9595342344001	15.7708458027138	19.1516528531304	210.101455897841	9.10579451595046	18.7823761332326	31.2677034449385	41.1039951313945	268.827843812844	358.097419254609	359.164010137174	138.030496246886	46.6008250387699	173.610549165868	-1.89855	0.011141161269053	0.455440249140731	-	X	132860712	132867201	-	4105	-	- && sp|P26804|ENV_MLVFF Envelope glycoprotein OS=Friend murine leukemia virus (isolate FB29) OX=11797 GN=env PE=1 SV=1 && -	-
ENSOARG00020020557	8.00346982568462	28.0640701167137	26.9159557176002	37.8500299265131	52.6670453461087	8.48894771304408	21.2468538705511	20.9920674430247	10.0863559499802	14.6147538244958	7.07441694244326	8.27014825068381	7.80791326385162	15.0417848474171	26.1766246451736	11.9839200745566	1.13279480071466	0.0112255330151578	0.455440249140731	IFI27L2	18	59177637	59179601	-	433	protein_coding	interferon alpha inducible protein 27 like 2 [Source:HGNC Symbol;Acc:HGNC:19753] && sp|Q24JY7|I27L2_BOVIN Interferon alpha-inducible protein 27-like protein 2 OS=Bos taurus OX=9913 GN=IFI27L2 PE=2 SV=1 && PF06140:Interferon-induced 6-16 family	-
ENSOARG00020000005	3.00130118463173	8.31528003458184	6.97821074160005	7.35972804126643	75.6490287698652	1.06111846413051	14.1645692470341	4.41938261958415	8.06908475998414	1.82684422806198	5.05315495888804	0.827014825068381	2.92796747394436	6.19367611364233	16.6470337833014	4.18816071131048	2.00103493565015	0.0113585783946885	0.457342310981645	ENSOARG00020000005	MT	1094	2667	+	1574	Mt_rRNA	- && - && -	-
ENSOARG00020004394	3.00130118463173	8.31528003458184	2.99066174640002	8.41111776144735	354.305577782913	0	321.738072896916	38.6695979213613	1.00863559499802	0.913422114030988	1.01063099177761	0	0	2.65443262013243	99.8231444866986	6.32238846318576	3.98752597938593	0.0114576905788262	0.457825918424286	HBB	15	51982957	52083474	+	757	protein_coding	Ovis aries beta-C globin (LOC100134870), mRNA. [Source:RefSeq mRNA;Acc:NM_001113425] && sp|P02077|HBBA_CAPHI Hemoglobin subunit beta-A OS=Capra hircus OX=9925 PE=1 SV=1 && PF00042:Globin	-
ENSOARG00020025518	106.045975190321	320.138281331401	111.651371865601	123.012597261167	0.957582642656522	184.634612758709	128.492878169523	462.930329401439	84.7253899798334	445.749991647122	2416.41870134026	73.6043194310859	238.141354547474	133.606441879999	139.276185602768	550.739504032459	-1.98347	0.0116035102973861	0.458615946514885	ENSOARG00020025518	17	80581055	80581646	+	309	IG_V_gene	- && sp|P01715|LV301_HUMAN Immunoglobulin lambda variable 3-1 OS=Homo sapiens OX=9606 GN=IGLV3-1 PE=1 SV=2 && PF07686:Immunoglobulin V-set domain	-
ENSOARG00020015960	127.055083482743	244.261351015842	288.100414903202	820.083981741117	178.110371534113	111.417438733704	448.207441174006	165.726848234405	78.6735764098453	110.52407579775	155.637172733752	124.879238585325	69.2952302166831	305.259751315229	316.748011797818	144.285127613284	1.13405184062513	0.011658759696001	0.459954114171959	FPGS	3	8656078	8668502	-	1788	protein_coding	folylpolyglutamate synthase [Source:NCBI gene (formerly Entrezgene);Acc:101101964] && sp|A6H751|FOLC_BOVIN Folylpolyglutamate synthase, mitochondrial OS=Bos taurus OX=9913 GN=FPGS PE=2 SV=1 && PF08245:Mur ligase middle domain	-
ENSOARG00020026128	2.00086745642116	6.23646002593638	8.97198523920006	13.6680663623519	3.83033057062609	14.8556584978271	10.1175494621672	2.20969130979207	5.04317797499009	3.65368845612395	1.01063099177761	0	2.92796747394436	5.30886524026486	8.52584537350428	2.8791459209847	1.56549622305993	0.0118181861231795	0.46021099687526	INSRR	1	112941236	112956915	-	3906	protein_coding	insulin receptor related receptor [Source:NCBI gene (formerly Entrezgene);Acc:101108266] && sp|P14616|INSRR_HUMAN Insulin receptor-related protein OS=Homo sapiens OX=9606 GN=INSRR PE=1 SV=2 && PF00757:Furin-like cysteine rich region|PF07714:Protein tyrosine kinase|PF01030:Receptor L domain	-
novel.397	3.00130118463173	6.23646002593638	2.99066174640002	5.25694860090459	1.91516528531304	3.18335539239153	2.02350989243344	15.4678391685445	10.0863559499802	6.39395479821692	7.07441694244326	4.96208895041028	10.735880737796	4.42405436688738	3.51534316114439	8.44922727346836	-1.25588	0.0119051271921688	0.46021099687526	-	13	28928322	28931978	-	940	-	- && sp|O18778|PAHX_BOVIN Phytanoyl-CoA dioxygenase, peroxisomal OS=Bos taurus OX=9913 GN=PHYH PE=2 SV=2 && -	-
novel.45	3.00130118463173	2.07882000864546	0	2.10277944036184	7.66066114125218	5.30559232065255	2.02350989243344	1.10484565489604	0	0	0	0	0	1.76962174675495	3.16752342685388	0.410638200235856	2.93507904092263	0.0119132482301445	0.46021099687526	-	1	205920631	205921049	+	419	-	- && - && -	-
ENSOARG00020003065	23.0099757488433	133.044480553309	60.8101221768004	101.984802857549	70.8611155565826	47.750330885873	38.4466879562353	26.5162957175049	17.1468051149663	56.6321710699212	20.2126198355522	4.96208895041028	19.519783159629	58.3975176429134	67.9867879621704	29.055325927271	1.22507362942929	0.0119477043303119	0.46021099687526	MSANTD3-TMEFF1	2	23888975	24018206	-	2302	protein_coding	transmembrane protein with EGF like and two follistatin like domains 1 [Source:NCBI gene (formerly Entrezgene);Acc:101123182] && sp|Q8IYR6|TEFF1_HUMAN Tomoregulin-1 OS=Homo sapiens OX=9606 GN=TMEFF1 PE=1 SV=1 && PF07648:Kazal-type serine protease inhibitor domain|PF13873:Myb/SANT-like DNA-binding domain	-
ENSOARG00020021377	138.05985449306	125.76861052305	147.539312822401	285.97800388921	932.685493947452	215.407048218494	154.798506771158	171.251076508886	184.580313884637	141.580427674803	138.456445873532	94.2796900577954	76.1271543225533	128.297576639734	285.748118666404	133.510383565992	1.09854894696762	0.0119584525581884	0.46021099687526	COPZ2	11	24874666	24884426	-	932	protein_coding	COPI coat complex subunit zeta 2 [Source:NCBI gene (formerly Entrezgene);Acc:101122121] && sp|Q9P299|COPZ2_HUMAN Coatomer subunit zeta-2 OS=Homo sapiens OX=9606 GN=COPZ2 PE=2 SV=1 && -	-
novel.1694	2.00086745642116	4.15764001729092	5.98132349280004	3.15416916054276	0	10.6111846413051	3.03526483865015	0	0	0	1.01063099177761	0	2.92796747394436	0	4.13434994385859	0.562656923674566	2.89795100001478	0.0120108267791064	0.46021099687526	-	7	70546145	70546739	+	465	-	- && sp|A0A0A6YYJ7|TVA83_HUMAN T cell receptor alpha variable 8-3 OS=Homo sapiens OX=9606 GN=TRAV8-3 PE=3 SV=5 && -	-
ENSOARG00020011462	22.0095420206327	34.3005301426501	47.8505879424003	50.4667065686841	13.4061569971913	12.7334215695661	15.1763241932508	27.6211413724009	37.3195170149266	131.532784420462	31.3295607451059	19.0213409765728	65.3912735847573	177.846985548873	27.9918956334822	70.0089433804426	-1.32429	0.0120226816788601	0.46021099687526	SMCO4	21	1042388	1042567	-	180	protein_coding	- && - && -	-
ENSOARG00020017314	149.064625503376	171.50265071325	266.168895429602	321.725254375361	1601.0781785217	141.128755729358	492.724658807542	222.073976634103	137.17444091973	199.126020858755	106.116254136649	181.116246689975	215.693603913901	268.982505506753	449.056145582885	190.040435522838	1.24070209278353	0.0120522903159925	0.46021099687526	PRR5L	15	71999944	72076544	+	1605	protein_coding	proline rich 5 like [Source:NCBI gene (formerly Entrezgene);Acc:101106878] && sp|Q5E9R0|PRR5L_BOVIN Proline-rich protein 5-like OS=Bos taurus OX=9913 GN=PRR5L PE=2 SV=1 && PF08539:HbrB-like	-
ENSOARG00020020192	0	1.03941000432273	1.99377449760001	0	0	1.06111846413051	0	1.10484565489604	6.0518135699881	1.82684422806198	2.02126198355522	7.44313342561543	11.7118698957774	0	0.584900423721893	4.30853839398488	-2.88983	0.0120750846060585	0.46021099687526	ENSOARG00020020192	22	18094377	18096983	+	483	protein_coding	- && sp|P33260|CP2CI_HUMAN Cytochrome P450 2C18 OS=Homo sapiens OX=9606 GN=CYP2C18 PE=1 SV=3 && PF00067:Cytochrome P450	-
ENSOARG00020009289	2754.19405376372	4047.46255683271	3749.29294273682	5386.26953648685	22196.7656567782	3838.06548476006	5744.74458461852	4069.1465469821	3174.17621745876	3870.1694971493	3162.26437327214	2381.80269619694	3132.92519712046	3732.13226390619	6816.68497371098	3360.37382744084	1.02047403022983	0.0121236406280126	0.46021099687526	ENSOARG00020009289	21	51574865	51583723	+	1508	protein_coding	cathepsin D [Source:NCBI gene (formerly Entrezgene);Acc:443060] && sp|P80209|CATD_BOVIN Cathepsin D OS=Bos taurus OX=9913 GN=CTSD PE=1 SV=2 && PF00026:Eukaryotic aspartyl protease	-
novel.1986	182.078938534325	350.28117145676	200.374337008801	321.725254375361	1406.68890206243	306.663236133718	281.267875048248	108.274874179812	173.485322339659	434.78892627875	154.626541741974	177.808187389702	134.68650380144	199.082446509932	435.582816374235	197.536114605896	1.14062574946738	0.0121299462402917	0.46021099687526	-	X	1279551	1303160	+	5394	-	- && - && -	-
ENSOARG00020011159	184.079805990746	280.640701167137	260.187571936802	562.493500296791	1269.75458416255	287.563103779368	252.938736554179	227.598204908584	205.761661379595	382.723865778984	114.20130207087	125.706253410394	204.957723176105	226.511583584634	442.522571983939	212.494370615595	1.05847963206029	0.0121361627472337	0.46021099687526	TSPAN4	21	52233072	52247914	-	829	protein_coding	tetraspanin 4 [Source:NCBI gene (formerly Entrezgene);Acc:101122149] && sp|Q9DCK3|TSN4_MOUSE Tetraspanin-4 OS=Mus musculus OX=10090 GN=Tspan4 PE=1 SV=1 && PF00335:Tetraspanin family	-
ENSOARG00020011710	6.00260236926347	10.3941000432273	14.9533087320001	9.46250748162827	32.5578098503217	9.55006617717459	16.1880791394675	4.41938261958415	13.1122627349742	7.3073769122479	4.04252396711043	0.827014825068381	2.92796747394436	7.07848698701981	14.1583533990119	5.67357364570704	1.32954986007983	0.0122075746512527	0.460987419405724	ABHD16B	13	56257174	56258586	-	1413	protein_coding	abhydrolase domain containing 16B [Source:NCBI gene (formerly Entrezgene);Acc:101116851] && sp|Q80YU0|ABHGB_MOUSE Protein ABHD16B OS=Mus musculus OX=10090 GN=Abhd16b PE=2 SV=1 && PF00561:alpha/beta hydrolase fold	-
ENSOARG00020020775	30.0130118463173	15.591150064841	17.9439704784001	0	0	39.2613831728289	16.1880791394675	15.4678391685445	41.3540593949187	66.6798143242621	156.647803725529	71.9502897809491	47.8234687410912	24.7747044545693	16.9996563859793	60.6711399414092	-1.83651	0.0124025636046629	0.461772119682109	SYTL5	X	39009489	39124288	+	2628	protein_coding	synaptotagmin like 5 [Source:NCBI gene (formerly Entrezgene);Acc:101122921] && sp|Q8TDW5|SYTL5_HUMAN Synaptotagmin-like protein 5 OS=Homo sapiens OX=9606 GN=SYTL5 PE=1 SV=1 && PF02318:FYVE-type zinc finger|PF00168:C2 domain	-
ENSOARG00020001582	15.0065059231587	22.8670200951001	15.9501959808001	43.1069785274177	171.407293035517	28.6501985315238	9.10579451595046	11.0484565489604	32.2763390399366	19.1818643946507	12.1275719013313	18.1943261515044	5.85593494788871	5.30886524026486	43.7277123727812	14.8561940320767	1.55888407054477	0.0125061324171882	0.461772119682109	NDUFA4L2	3	174015429	174017449	+	716	protein_coding	NDUFA4 mitochondrial complex associated like 2 [Source:NCBI gene (formerly Entrezgene);Acc:101123455] && sp|Q3SZ44|NUA4L_BOVIN NADH dehydrogenase [ubiquinone] 1 alpha subcomplex subunit 4-like 2 OS=Bos taurus OX=9913 GN=NDUFA4L2 PE=3 SV=1 && -	-
ENSOARG00020010589	419.181732120232	303.507721262237	268.162669927202	426.864226393453	1701.62435600064	430.814096436987	256.985756339046	187.823761332326	356.048	358.061468700147	261.753426870401	154.651772287787	112.238753167867	358.348403717878	543.877222639971	255.560850158672	1.08971610315896	0.0125636570021884	0.461772119682109	SPON2	6	129264414	129267739	+	1177	protein_coding	spondin 2 [Source:NCBI gene (formerly Entrezgene);Acc:101105160] && sp|Q9WV75|SPON2_RAT Spondin-2 OS=Rattus norvegicus OX=10116 GN=Spon2 PE=2 SV=1 && PF06468:Spondin_N	-
ENSOARG00020005870	16.0069396513692	76.916340319882	83.7385288992006	281.772445008486	52.6670453461087	11.6723031054356	115.340063868706	27.6211413724009	38.3281526099247	17.3550201665888	13.1382028931089	17.367311326436	21.4717614755919	87.5962764643701	91.1590951713126	31.8396951869173	1.51633750501693	0.0125651568128618	0.461772119682109	RNF180	16	15535182	16330361	-	1779	protein_coding	ring finger protein 180 [Source:HGNC Symbol;Acc:HGNC:27752] && sp|Q86T96|RN180_HUMAN E3 ubiquitin-protein ligase RNF180 OS=Homo sapiens OX=9606 GN=RNF180 PE=2 SV=2 && PF13920:Zinc finger, C3HC4 type (RING finger)	-
novel.709	10.0043372821058	6.23646002593638	6.97821074160005	0	6.70307849859565	15.9167769619577	4.04701978486687	5.52422827448018	13.1122627349742	30.1429297630226	37.3933466957715	21.5023854517779	17.5678048436661	7.07848698701981	7.12655475643748	18.903063535816	-1.40964	0.0126811574938146	0.461772119682109	-	18	25682133	25683663	+	1531	-	- && - && -	-
ENSOARG00020019458	33.0143130309491	11.4335	22.9284067224002	6.30833832108551	132.146	16.9778954260882	11.1293044083839	15.4678391685445	8.06908475998414	10.9610653683719	9.09567892599848	14.0592520261625	18.5437940016476	7.07848698701981	33.4197389490081	11.8964573196755	1.49354963346594	0.012726591634032	0.461772119682109	HEY2	8	14294115	14304008	-	1014	protein_coding	hes related family bHLH transcription factor with YRPW motif 2 [Source:NCBI gene (formerly Entrezgene);Acc:100271925] && sp|Q9UBP5|HEY2_HUMAN Hairy/enhancer-of-split related with YRPW motif protein 2 OS=Homo sapiens OX=9606 GN=HEY2 PE=1 SV=1 && PF07527:Hairy Orange|PF00010:Helix-loop-helix DNA-binding domain	-
novel.195	1.00043372821058	0	0	0	6.70307849859565	1.06111846413051	0	59.661665364386	1.00863559499802	0	0	2.48104447520514	1.9519783159629	44.2405436688738	1.25209009870525	15.6205524884894	-3.62749	0.0127304749600281	0.461772119682109	-	10	79924575	79932658	-	3533	-	- && sp|Q3T199|RS23_BOVIN 40S ribosomal protein S23 OS=Bos taurus OX=9913 GN=RPS23 PE=1 SV=1 && PF00164:Ribosomal protein S12/S23	-
ENSOARG00020020446	4.00173491284231	9.35469003890457	7.97509799040005	22.0791841237993	28.7274792796957	21.2223692826102	11.1293044083839	11.0484565489604	9.07772035498216	7.3073769122479	4.04252396711043	4.1350741253419	0.975989157981452	6.19367611364233	14.9271228623766	6.11154531146665	1.29797733893401	0.0127731286399221	0.461772119682109	TMEM266	18	29389434	29456913	+	1711	protein_coding	transmembrane protein 266 [Source:HGNC Symbol;Acc:HGNC:26763] && sp|Q2M3C6|TM266_HUMAN Transmembrane protein 266 OS=Homo sapiens OX=9606 GN=TMEM266 PE=1 SV=2 && -	-
ENSOARG00020013850	6.00260236926347	1.03941000432273	2.99066174640002	2.10277944036184	1.91516528531304	5.30559232065255	3.03526483865015	4.41938261958415	7.06044916498612	10.9610653683719	5.05315495888804	8.27014825068381	7.80791326385162	8.84810873377476	3.1987822864234	7.48860319430576	-1.23943	0.012835682746803	0.461772119682109	BBOF1	7	89145033	89178572	+	1590	protein_coding	basal body orientation factor 1 [Source:HGNC Symbol;Acc:HGNC:19855] && sp|Q8ND07|BBOF1_HUMAN Basal body-orientation factor 1 OS=Homo sapiens OX=9606 GN=BBOF1 PE=2 SV=3 && PF14988:Domain of unknown function (DUF4515)	-
ENSOARG00020015069	5.00216864105289	0	0.996887248800007	15.7708458027138	67.0307849859565	6.36671078478306	15.1763241932508	1.10484565489604	0	5.48053268418593	0	0	0.975989157981452	7.96329786039729	15.7633888080796	2.2178093367801	2.81867914265399	0.0128455309631418	0.461772119682109	CDH15	14	15044837	15057553	+	2705	protein_coding	cadherin 15 [Source:HGNC Symbol;Acc:HGNC:1754] && sp|P55291|CAD15_HUMAN Cadherin-15 OS=Homo sapiens OX=9606 GN=CDH15 PE=1 SV=1 && PF01049:Cadherin cytoplasmic region|PF00028:Cadherin domain	-
novel.1470	54.0234213233712	269.207191119587	331.963453850402	554.082382535344	112.99475183347	103.98960948479	400.65495870182	260.743574555465	80.6908475998414	116.918030595966	23.244512810885	33.0805930027352	56.6073711629242	136.260874500131	260.987966978398	101.077972032564	1.36934331471731	0.0128701496789043	0.461772119682109	-	4	36089081	36141801	-	1756	-	- && sp|P21448|MDR1_CRIGR ATP-dependent translocase ABCB1 OS=Cricetulus griseus OX=10029 GN=ABCB1 PE=1 SV=2 && PF00005:ABC transporter|PF00664:ABC transporter transmembrane region	-
ENSOARG00020018922	7.00303609747405	7.27587003025911	3.98754899520003	8.41111776144735	134.061569971913	0	17.1998340856842	0	5.04317797499009	7.3073769122479	6.06378595066565	0.827014825068381	0	9.73291960715224	25.419853848854	4.13918218144632	2.61602272974758	0.0129070660225519	0.461772119682109	PKP1	12	83366786	83403317	+	2184	protein_coding	plakophilin 1 [Source:NCBI gene (formerly Entrezgene);Acc:101109291] && sp|Q28161|PKP1_BOVIN Plakophilin-1 OS=Bos taurus OX=9913 GN=PKP1 PE=2 SV=1 && PF00514:Armadillo/beta-catenin-like repeat	-
ENSOARG00020013250	14.0060721949481	40.5369901685865	19.9377449760001	64.134772931036	115.867499761439	6.36671078478306	23.2703637629845	16.5726848234405	12.1036271399762	20.0952865086817	16.1700958684417	9.09716307575219	17.5678048436661	23.8898935811919	40.5885935113968	16.4995079773072	1.29995126558163	0.0131074551243277	0.461772119682109	MESP1	18	18590500	18591591	-	834	protein_coding	mesoderm posterior bHLH transcription factor 1 [Source:HGNC Symbol;Acc:HGNC:29658] && sp|Q9BRJ9|MESP1_HUMAN Mesoderm posterior protein 1 OS=Homo sapiens OX=9606 GN=MESP1 PE=1 SV=1 && PF00010:Helix-loop-helix DNA-binding domain	-
novel.1314	5.00216864105289	59.2463702463956	12.9595342344001	75.7000598530261	23.939566066413	13.7945400336966	117.363573761139	28.7259870272969	6.0518135699881	18.2684422806198	14.1488338848865	17.367311326436	8.78390242183307	18.581028340927	44.0008304051605	15.9896169788553	1.46084	0.0131981356053178	0.462925144616537	-	3	220511659	220515034	+	2281	-	- && - && -	-
ENSOARG00020008686	9.0039035538952	8.31528003458184	10.9657597368001	4.20555888072367	1.91516528531304	19.1001323543492	8.09403956973374	13.2581478587524	32.2763390399366	5.48053268418593	24.2551438026626	21.5023854517779	19.519783159629	19.4658392143045	8.79997705934239	19.3940244587498	-1.14389	0.0132848596057107	0.463016931554577	ENSOARG00020008686	6	23201651	23294826	-	660	protein_coding	- && sp|Q9NXL2|ARH38_HUMAN Rho guanine nucleotide exchange factor 38 OS=Homo sapiens OX=9606 GN=ARHGEF38 PE=1 SV=2 && PF00621:RhoGEF domain	-
ENSOARG00020013289	206.089348011379	703.680572926488	931.092690379206	3975.30453200405	995.885948362783	151.739940370663	2128.73240683997	460.720638091647	169.450779959667	179.030734350074	212.232508273298	238.180269619694	174.70205927868	1499.75443037482	1298.93220555636	419.153059992554	1.63165639221096	0.0133905123705247	0.46315214519041	ENSOARG00020013289	6	108252659	108286263	-	756	protein_coding	- && sp|Q9JI48|PLAC8_MOUSE Placenta-specific gene 8 protein OS=Mus musculus OX=10090 GN=Plac8 PE=1 SV=1 && PF04749:PLAC8 family	-
ENSOARG00020009123	7.00303609747405	66.5222402766547	31.9003919616002	8.41111776144735	61.2852891300174	1.06111846413051	11.1293044083839	3.31453696468811	8.06908475998414	0.913422114030988	0	0.827014825068381	0	22.1202718344369	26.7589282999583	5.03490435688693	2.40578796207739	0.0133933320500376	0.46315214519041	SPSB4	1	270461496	270535133	-	1218	protein_coding	splA/ryanodine receptor domain and SOCS box containing 4 [Source:NCBI gene (formerly Entrezgene);Acc:101108882] && sp|Q96A44|SPSB4_HUMAN SPRY domain-containing SOCS box protein 4 OS=Homo sapiens OX=9606 GN=SPSB4 PE=1 SV=1 && PF07525:SOCS box|PF00622:SPRY domain	-
ENSOARG00020008798	1.00043372821058	0	0	0	0	0	0	1.10484565489604	5.04317797499009	0.913422114030988	0	1.65402965013676	1.9519783159629	5.30886524026486	0.142919104030083	2.28233127861166	-3.20207	0.0134014376561033	0.46315214519041	HAL	3	177980884	178001728	-	1974	protein_coding	histidine ammonia-lyase [Source:NCBI gene (formerly Entrezgene);Acc:101119036] && sp|A7YWP4|HUTH_BOVIN Histidine ammonia-lyase OS=Bos taurus OX=9913 GN=HAL PE=2 SV=1 && PF00221:Aromatic amino acid lyase	-
novel.692	1.00043372821058	8.31528003458184	2.99066174640002	16.8222355228947	0	2.12223692826102	1.01175494621672	1.10484565489604	2.01727118999603	0	1.01063099177761	0	0	0	4.60894327236641	0.590392548095668	3.01958337054643	0.0136380999230344	0.466931188606947	-	17	80684984	80685679	-	696	-	- && - && -	-
ENSOARG00020015564	73.0316621593722	295.192441227655	98.6918376312007	206.07238515546	324.620515860561	11.6723031054356	511.948002785659	246.380581041816	14.1208983299722	17.3550201665888	13.1382028931089	3.30805930027352	28.3036855814621	76.9785459838404	217.318449703621	57.0835704710089	1.93054052328517	0.0138006049024196	0.470248503972938	ENSOARG00020015564	8	62917455	62936156	-	1544	protein_coding	- && sp|Q58CQ9|VNN1_BOVIN Pantetheinase OS=Bos taurus OX=9913 GN=VNN1 PE=1 SV=1 && PF00795:Carbon-nitrogen hydrolase	-
ENSOARG00020025532	29.0125781181068	64.4434202680093	8.97198523920006	8.41111776144735	0	54.117041670656	41.4819527948854	46.4035175056335	75.6476696248513	64.8529700962001	44.4677636382148	24.8104447520514	428.459240353857	61.0519502630459	29.4911565503293	106.527650890551	-1.85352	0.0138306423560307	0.470526331166166	ENSOARG00020025532	17	80613013	80618073	+	449	protein_coding	immunoglobulin lambda variable 3-32 (non-functional) [Source:HGNC Symbol;Acc:HGNC:5914] && sp|P01714|LV319_HUMAN Immunoglobulin lambda variable 3-19 OS=Homo sapiens OX=9606 GN=IGLV3-19 PE=1 SV=2 && PF07686:Immunoglobulin V-set domain	-
ENSOARG00020012877	13.0056384667375	12.4729200518728	8.97198523920006	76.7514495732071	22.9819834237565	20.1612508184797	136.586917739257	16.5726848234405	5.04317797499009	13.7013317104648	16.1700958684417	30.5995485275301	10.735880737796	9.73291960715224	41.5617350446444	14.6508056071165	1.50117681094002	0.0138531928114777	0.470548970994601	VWA7	20	29384029	29392179	+	2676	protein_coding	von Willebrand factor A domain containing 7 [Source:HGNC Symbol;Acc:HGNC:13939] && sp|Q0V8J4|VWA7_BOVIN von Willebrand factor A domain-containing protein 7 OS=Bos taurus OX=9913 GN=VWA7 PE=2 SV=1 && -	-
ENSOARG00020015930	6.00260236926347	43.6552201815547	2.99066174640002	29.4389121650657	18.1940702104739	1.06111846413051	0	5.52422827448018	0	0	3.03189297533283	2.48104447520514	5.85593494788871	2.65443262013243	14.4775121624126	2.79250475614847	2.38131452832675	0.0139500503262222	0.471208454213489	ENSOARG00020015930	20	24237838	24243690	-	429	protein_coding	- && sp|Q30KL5|DB112_PANTR Beta-defensin 112 OS=Pan troglodytes OX=9598 GN=DEFB112 PE=3 SV=1 && PF13841:Beta defensin	-
novel.1953	5.00216864105289	2.07882000864546	0	52.5694860090459	0	1.06111846413051	6.07052967730031	0	0	0	2.02126198355522	3.30805930027352	0.975989157981452	0.884810873377476	9.54030325716787	1.02716018788395	3.1902204401595	0.0140151797495211	0.471208454213489	-	PEKD01006815.1	8703	26800	+	1350	-	- && sp|Q02224|CENPE_HUMAN Centromere-associated protein E OS=Homo sapiens OX=9606 GN=CENPE PE=1 SV=2 && -	-
ENSOARG00020009655	207.08978173959	239.064300994228	215.327645740801	684.454707837778	3913.6402605372	252.546194463061	248.891716769313	247.485426696712	528.525051778961	279.507166893482	286.008570673063	213.369824867642	160.062221908958	261.904018519733	823.002086868854	282.408897334079	1.54326268066014	0.0140196418372558	0.471208454213489	RRAS	14	59477784	59481407	-	700	protein_coding	RAS related [Source:NCBI gene (formerly Entrezgene);Acc:101107545] && sp|P10833|RRAS_MOUSE Ras-related protein R-Ras OS=Mus musculus OX=10090 GN=Rras PE=1 SV=1 && PF00071:Ras family	-
novel.2007	2.00086745642116	2.07882000864546	0	0	0.957582642656522	1.06111846413051	1.01175494621672	3.31453696468811	2.01727118999603	1.82684422806198	5.05315495888804	7.44313342561543	9.75989157981452	0.884810873377476	1.01573478829577	4.32852046006308	-2.09356	0.0141346727228557	0.473379436470591	-	X	112479571	112482708	+	307	-	- && - && -	-
ENSOARG00020012929	20.0086745642116	33.2611201383274	27.9128429664002	38.901419646694	23.939566066413	11.6723031054356	59.6935418267864	13.2581478587524	2.01727118999603	8.22079902627889	4.04252396711043	23.983429926983	18.5437940016476	23.0050827078144	30.7699240448954	13.2958640969404	1.20269141887271	0.0143013129077762	0.473874466526537	ARL11	10	21556108	21556653	+	546	protein_coding	ADP-ribosylation factor-like protein 11 [Source:NCBI gene (formerly Entrezgene);Acc:101117343] && sp|Q969Q4|ARL11_HUMAN ADP-ribosylation factor-like protein 11 OS=Homo sapiens OX=9606 GN=ARL11 PE=1 SV=1 && PF00025:ADP-ribosylation factor family	-
ENSOARG00020011622	164.071131426535	159.029730661378	127.601567846401	44.1583682475986	18.1940702104739	201.612508184797	51.5995022570526	259.638728900569	210.804839354586	198.212598744724	196.062412404856	298.552351849685	221.54953886179	164.574822448211	109.466696976319	221.34218465206	-1.01624	0.0143258518792858	0.473874466526537	LIPG	23	54610017	54633228	+	1553	protein_coding	lipase G, endothelial type [Source:NCBI gene (formerly Entrezgene);Acc:101111679] && sp|Q9Y5X9|LIPE_HUMAN Endothelial lipase OS=Homo sapiens OX=9606 GN=LIPG PE=1 SV=1 && PF01477:PLAT/LH2 domain|PF00151:Lipase	-
ENSOARG00020003853	4.00173491284231	12.4729200518728	3.98754899520003	7.35972804126643	13.4061569971913	4.24447385652204	7.08228462351703	3.31453696468811	6.0518135699881	1.82684422806198	2.02126198355522	0.827014825068381	1.9519783159629	4.42405436688738	7.50783535405884	2.9167863220303	1.3807689687912	0.0143356211871268	0.473874466526537	TMEM63C	7	92423716	92458493	+	2415	protein_coding	transmembrane protein 63C [Source:NCBI gene (formerly Entrezgene);Acc:101113242] && sp|Q9P1W3|CSC1_HUMAN Calcium permeable stress-gated cation channel 1 OS=Homo sapiens OX=9606 GN=TMEM63C PE=2 SV=1 && PF14703:Cytosolic domain of 10TM putative phosphate transporter|PF13967:Late exocytosis, associated with Golgi transport|PF02714:Calcium-dependent channel, 7TM region, putative phosphate	-
novel.1172	209.090649196011	27.024660112391	26.9159557176002	45.2097579677795	12.4485743545348	357.596922411982	39.458442902452	86.1779610818908	254.176	423.827860910378	496.219816962806	405.237264283506	823.734849336346	17.6962174675495	102.534994666107	358.152877140282	-1.80476	0.0144021754469041	0.473874466526537	-	24	42441873	42448913	-	5889	-	- && - && -	-
ENSOARG00020025341	15.0065059231587	28.0640701167137	20.9346322248001	37.8500299265131	70.8611155565826	35.0169093163068	44.5172176335356	35.3550609566732	8.06908475998414	26.4892413068986	8.08504793422087	5.78910377547866	17.5678048436661	17.6962174675495	36.0357829568015	17.0073658634959	1.08974762771217	0.0144386417981527	0.473874466526537	RGS20	9	37642040	37689751	+	985	protein_coding	regulator of G protein signaling 20 [Source:NCBI gene (formerly Entrezgene);Acc:101113942] && sp|P79348|RGS20_BOVIN Regulator of G-protein signaling 20 OS=Bos taurus OX=9913 GN=RGS20 PE=1 SV=2 && PF00615:Regulator of G protein signaling domain	-
ENSOARG00020007897	1.00043372821058	0	3.98754899520003	13.6680663623519	30.6426445650087	3.18335539239153	2.02350989243344	4.41938261958415	2.01727118999603	0	1.01063099177761	0	0	0	7.78650841937089	1.0638978287654	2.92645601970876	0.0144571718254008	0.473874466526537	ENSOARG00020007897	1	91549075	91550612	+	515	protein_coding	- && sp|Q9N0V4|GSTM1_BOVIN Glutathione S-transferase Mu 1 OS=Bos taurus OX=9913 GN=GSTM1 PE=1 SV=3 && PF02798:Glutathione S-transferase, N-terminal domain	-
ENSOARG00020015019	49.0212526823183	60.2857802507183	76.7603181576005	129.320935582253	396.439	109.295201805443	97.1284748368049	76.2343501878265	69.5958560548632	115.091186367904	35.3720847122163	31.4265633525985	29.2796747394436	61.0519502630459	131.178739624991	59.7216665254141	1.13608108034515	0.0146998582599611	0.473874466526537	C1QTNF5	15	32713239	32714735	-	877	protein_coding	C1q and TNF related 5 [Source:NCBI gene (formerly Entrezgene);Acc:105602415] && sp|Q9BXJ0|C1QT5_HUMAN Complement C1q tumor necrosis factor-related protein 5 OS=Homo sapiens OX=9606 GN=C1QTNF5 PE=1 SV=1 && PF01391:Collagen triple helix repeat (20 copies)|PF00386:C1q domain	-
ENSOARG00020025003	3.00130118463173	11.4335	0.996887248800007	226.048789838898	0	6.36671078478306	226.633107952545	24.3066044077128	7.06044916498612	0.913422114030988	5.05315495888804	4.96208895041028	0.975989157981452	28.3139479480792	67.7829010081724	10.2265223860127	2.72958269869814	0.0147441164077125	0.473874466526537	NOX1	X	141597528	141620555	-	1689	protein_coding	NADPH oxidase 1 [Source:NCBI gene (formerly Entrezgene);Acc:100034667] && sp|Q9Y5S8|NOX1_HUMAN NADPH oxidase 1 OS=Homo sapiens OX=9606 GN=NOX1 PE=1 SV=2 && PF08030:Ferric reductase NAD binding domain|PF08022:FAD-binding domain|PF01794:Ferric reductase like transmembrane component	-
ENSOARG00020004398	23.0099757488433	18.7093800778091	15.9501959808001	2.10277944036184	17.2364875678174	20.1612508184797	20.2350989243344	24.3066044077128	81.6994831948394	37.4503066752705	29.3082987615506	27.2914892272566	14.6398373697218	29.1987588214567	16.7721669369208	34.8421112082583	-1.05293	0.0148244949985888	0.473874466526537	RYR3	7	28438885	29014562	-	14851	protein_coding	ryanodine receptor 3 [Source:NCBI gene (formerly Entrezgene);Acc:101111289] && sp|Q15413|RYR3_HUMAN Ryanodine receptor 3 OS=Homo sapiens OX=9606 GN=RYR3 PE=1 SV=3 && PF02026:RyR domain|PF02815:MIR domain|PF06459:Ryanodine Receptor TM 4-6|PF00520:Ion transport protein|PF01365:RIH domain|PF00622:SPRY domain|PF08709:Inositol 1,4,5-trisphosphate/ryanodine receptor|PF08454:RyR and IP3R Homology associ…	-
ENSOARG00020003819	0	0	0.996887248800007	0	0	1.06111846413051	2.02350989243344	2.20969130979207	4.03454237999207	6.39395479821692	0	4.1350741253419	2.92796747394436	3.5392434935099	0.583073657909136	3.3200676543996	-2.52351	0.0148257212501614	0.473874466526537	U6	3	217565379	217565485	+	107	snRNA	U6 spliceosomal RNA [Source:RFAM;Acc:RF00026] && - && -	-
ENSOARG00020017172	167.072432611167	254.655451059069	131.589116841601	397.425314228387	1193.14797275003	202.673626648927	112.304799030056	127.057250313044	162.390330794681	284.074277463637	129.360766947534	119.090134809847	93.6949591662194	175.19255292874	351.266959024176	155.837181774815	1.17254676629019	0.0148921592010861	0.473874466526537	ENSOARG00020017172	21	52681890	52683783	-	688	protein_coding	- && sp|Q01628|IFM3_HUMAN Interferon-induced transmembrane protein 3 OS=Homo sapiens OX=9606 GN=IFITM3 PE=1 SV=2 && PF04505:Interferon-induced transmembrane protein	-
ENSOARG00020010028	16.0069396513692	152.793270635441	66.7914456696004	44.1583682475986	20.109235495787	51.994804742395	159.857281502241	33.1453696468811	27.2331610649465	60.2858595260452	22.2338818191074	27.2914892272566	12.6878590537589	36.2772458084765	73.1016208492047	31.3078380209246	1.22212740591804	0.0149249932553254	0.473874466526537	MS4A1	15	89578608	89592708	+	984	protein_coding	membrane spanning 4-domains A1 [Source:HGNC Symbol;Acc:HGNC:7315] && sp|Q3C2E2|CD20_CANLF B-lymphocyte antigen CD20 OS=Canis lupus familiaris OX=9615 GN=MS4A1 PE=2 SV=1 && PF04103:CD20-like family	-
ENSOARG00020000639	33.0143130309491	493.719752053297	136.573553085601	524.643470370278	4763.9736472162	68.9727001684832	294.420689349065	77.3391958427225	404.462873594205	251.191081358522	135.425	248.931462345583	115.166720641811	425.594030094566	902.188303610553	236.872845253658	1.92923939353607	0.0151289131818292	0.473874466526537	HSPA6	1	120101074	120103005	+	1932	protein_coding	heat shock protein family A (Hsp70) member 6 [Source:NCBI gene (formerly Entrezgene);Acc:101107064] && sp|P17066|HSP76_HUMAN Heat shock 70 kDa protein 6 OS=Homo sapiens OX=9606 GN=HSPA6 PE=1 SV=2 && PF00012:Hsp70 protein	-
ENSOARG00020003172	13.0056384667375	10.3941000432273	18.9408577272001	14.7194560825329	0	18.0390138902187	11.1293044083839	153.573546030549	69.5958560548632	10.9610653683719	11.1169409095537	18.1943261515044	4.87994578990726	26.5443262013243	12.3183386597572	42.1237152151534	-1.7723	0.0152245651310004	0.473874466526537	EREG	6	99173413	99192105	+	504	protein_coding	epiregulin [Source:HGNC Symbol;Acc:HGNC:3443] && sp|O14944|EREG_HUMAN Proepiregulin OS=Homo sapiens OX=9606 GN=EREG PE=1 SV=1 && -	-
ENSOARG00020012717	0	0	0.996887248800007	3.15416916054276	0.957582642656522	0	5.05877473108359	14.3629935136485	3.02590678499405	1.82684422806198	3.03189297533283	7.44313342561543	3.90395663192581	7.96329786039729	1.45248768329755	5.93686077428226	-2.02711	0.0152426287047089	0.473874466526537	ENSOARG00020012717	7	25924943	25941380	-	600	TR_V_gene	- && sp|A0A0A6YYC5|TVA14_HUMAN T cell receptor alpha variable 14/delta variable 4 OS=Homo sapiens OX=9606 GN=TRAV14DV4 PE=3 SV=5 && PF07686:Immunoglobulin V-set domain	-
ENSOARG00020022868	83.035999441478	206.842590860223	297.072400142402	396.373924508206	501.773304752018	77.4616478815273	432.019362034539	92.8070350112671	193.658034239619	140.667005560772	117.233195046203	66.1611860054704	25.3757181075178	243.322990178806	284.93988994577	125.603594878522	1.18172532115744	0.01524980303406	0.473874466526537	PHLDA3	12	84444645	84445016	+	372	protein_coding	pleckstrin homology like domain family A member 3 [Source:NCBI gene (formerly Entrezgene);Acc:114117267] && sp|Q9Y5J5|PHLA3_HUMAN Pleckstrin homology-like domain family A member 3 OS=Homo sapiens OX=9606 GN=PHLDA3 PE=1 SV=1 && PF17339:PH domain	-
ENSOARG00020010288	3.00130118463173	16.6305600691637	2.99066174640002	2.10277944036184	7.66066114125218	4.24447385652204	4.04701978486687	44.1938261958415	6.0518135699881	5.48053268418593	33.3508227286611	4.1350741253419	3.90395663192581	32.7380023149666	5.81106531759977	18.5505754644158	-1.6708	0.0152665154817169	0.473874466526537	ENSOARG00020010288	3	12090299	12092329	-	885	protein_coding	- && sp|Q8C7E9|CSTFT_MOUSE Cleavage stimulation factor subunit 2 tau variant OS=Mus musculus OX=10090 GN=Cstf2t PE=1 SV=2 && PF00076:RNA recognition motif. (a.k.a. RRM, RBD, or RNP domain)|PF14327:Hinge domain of cleavage stimulation factor subunit 2	-
ENSOARG00020024239	10.0043372821058	27.024660112391	21.9315194736001	35.7472504861512	128.316074115974	28.6501985315238	15.1763241932508	19.8872217881287	12.1036271399762	19.1818643946507	20.2126198355522	22.3294002768463	7.80791326385162	11.5025413539072	38.1214805992852	16.1464554361304	1.24074750688306	0.0152962576339396	0.473874466526537	CABCOCO1	25	17322486	17453730	+	956	protein_coding	ciliary associated calcium binding coiled-coil 1 [Source:HGNC Symbol;Acc:HGNC:28678] && sp|Q8IVU9|CBCO1_HUMAN Ciliary-associated calcium-binding coiled-coil protein 1 OS=Homo sapiens OX=9606 GN=CABCOCO1 PE=1 SV=1 && PF14769:Flagellar C1a complex subunit C1a-32	-
ENSOARG00020007768	16.0069396513692	12.4729200518728	1.99377449760001	37.8500299265131	106.291673334874	14.8556584978271	15.1763241932508	9.94361089406433	10.0863559499802	7.3073769122479	8.08504793422087	14.8862668512309	15.6158265277032	7.07848698701981	29.2353314504724	10.4289960080667	1.48796215278784	0.0153236762497049	0.473874466526537	RTN4R	17	82521814	82539899	-	1422	protein_coding	reticulon 4 receptor [Source:NCBI gene (formerly Entrezgene);Acc:101123413] && sp|Q9N0E3|RTN4R_MACFA Reticulon-4 receptor OS=Macaca fascicularis OX=9541 GN=RTN4R PE=2 SV=1 && PF13855:Leucine rich repeat	-
ENSOARG00020022370	9.0039035538952	2.07882000864546	5.98132349280004	2.10277944036184	0	1.06111846413051	3.03526483865015	6.62907392937622	6.0518135699881	11.8744874824028	14.1488338848865	14.8862668512309	9.75989157981452	2.65443262013243	3.3233156854976	9.42925713111878	-1.50453	0.015358711576665	0.473874466526537	ENSOARG00020022370	13	39599787	39600022	-	236	snoRNA	- && - && -	-
ENSOARG00020023080	3.00130118463173	31.1823001296819	15.9501959808001	1281.64406890054	0	2.12223692826102	166.939566125758	0	1.00863559499802	0	0	0	0	41.5861110487414	214.405667035668	6.08496380624848	5.13662348667297	0.0154123683930549	0.473874466526537	ENSOARG00020023080	5	61945418	62130706	+	681	protein_coding	- && sp|P08480|IPSG_FELCA Double-headed protease inhibitor, submandibular gland OS=Felis catus OX=9685 PE=1 SV=1 && PF00050:Kazal-type serine protease inhibitor domain	-
ENSOARG00020021098	7.00303609747405	2.07882000864546	5.98132349280004	1.05138972018092	7.66066114125218	2.12223692826102	1.01175494621672	1.10484565489604	9.07772035498216	4.56711057015494	26.2764057862178	33.9076078278036	2.92796747394436	14.1569739740396	3.84417461926148	13.1455188060055	-1.77231	0.0154758277307021	0.473874466526537	GNG13	24	645904	646287	-	204	protein_coding	G protein subunit gamma 13 [Source:NCBI gene (formerly Entrezgene);Acc:101112183] && sp|Q9JMF3|GBG13_MOUSE Guanine nucleotide-binding protein G(I)/G(S)/G(O) subunit gamma-13 OS=Mus musculus OX=10090 GN=Gng13 PE=1 SV=1 && -	-
ENSOARG00020004280	117.050746200638	248.418991033132	137.570440334401	331.187761856989	1003.54660950404	269.52408988915	173.010095803059	157.992928650133	190.632127454625	272.199789981234	106.116254136649	93.452675232727	53.6794036889799	165.459633321588	325.758390660201	148.504687495134	1.13348561121081	0.0155876858887124	0.473874466526537	LHFPL6	10	25163566	25422247	+	996	protein_coding	LHFPL tetraspan subfamily member 6 [Source:NCBI gene (formerly Entrezgene);Acc:101122798] && sp|Q9Y693|LHPL6_HUMAN LHFPL tetraspan subfamily member 6 protein OS=Homo sapiens OX=9606 GN=LHFPL6 PE=2 SV=1 && PF10242:Lipoma HMGIC fusion partner-like protein	-
ENSOARG00020020417	79.0342645286357	37.4187601556183	46.8537006936003	87.2653467750162	363.881404209478	122.028623375009	38.4466879562353	53.0325914350097	58.500864509885	38.3637287893015	59.6272285148789	66.9882008305388	44.8955012671468	31.8531914415891	110.704112527656	50.4659009697643	1.13419973917402	0.0157111968335226	0.473874466526537	HSD11B1	12	77036859	77074887	-	1333	protein_coding	Ovis aries hydroxysteroid 11-beta dehydrogenase 1 (HSD11B1), mRNA. [Source:RefSeq mRNA;Acc:NM_001009395] && sp|P51975|DHI1_SHEEP Corticosteroid 11-beta-dehydrogenase isozyme 1 OS=Ovis aries OX=9940 GN=HSD11B1 PE=2 SV=3 && PF00106:short chain dehydrogenase	-
ENSOARG00020014634	2.00086745642116	4.15764001729092	7.97509799040005	23.1305738439802	2.87274792796957	22.2834877467407	42.4937077411021	5.52422827448018	5.04317797499009	1.82684422806198	6.06378595066565	7.44313342561543	0.975989157981452	6.19367611364233	14.9877318177007	4.72440501791959	1.66165793940552	0.0158468637951628	0.473874466526537	SLC35F3	25	6417500	6826526	+	1549	protein_coding	solute carrier family 35 member F3 [Source:NCBI gene (formerly Entrezgene);Acc:114110785] && sp|Q8IY50|S35F3_HUMAN Putative thiamine transporter SLC35F3 OS=Homo sapiens OX=9606 GN=SLC35F3 PE=2 SV=2 && PF00892:EamA-like transporter family	-
ENSOARG00020011779	0	2.07882000864546	2.99066174640002	3.15416916054276	1.91516528531304	0	0	2.20969130979207	46.3972373699088	1.82684422806198	6.06378595066565	6.61611860054704	1.9519783159629	0	1.44840231441447	9.29509368213406	-2.67865	0.0158496815303698	0.473874466526537	ANKAR	2	129382382	129436079	-	4302	protein_coding	ankyrin and armadillo repeat containing [Source:NCBI gene (formerly Entrezgene);Acc:101113304] && sp|Q7Z5J8|ANKAR_HUMAN Ankyrin and armadillo repeat-containing protein OS=Homo sapiens OX=9606 GN=ANKAR PE=2 SV=3 && PF12796:Ankyrin repeats (3 copies)	-
ENSOARG00020002297	38.016481672002	122.650380510082	115.638920860801	165.068186068404	548.694854242187	45.628093957612	181.104135372793	34.2502153017771	56.483593319889	99.5630104293777	55.5847045477685	32.2535781776668	53.6794036889799	164.574822448211	173.828721811983	70.9127611305242	1.29305425142337	0.015873155072856	0.473874466526537	CPNE8	3	159413432	159673070	+	2876	protein_coding	copine 8 [Source:NCBI gene (formerly Entrezgene);Acc:101120909] && sp|Q9DC53|CPNE8_MOUSE Copine-8 OS=Mus musculus OX=10090 GN=Cpne8 PE=2 SV=3 && PF00168:C2 domain|PF07002:Copine	-
novel.1567	3.00130118463173	13.5123300561955	7.97509799040005	12.616676642171	15.3213222825044	16.9778954260882	10.1175494621672	1.10484565489604	5.04317797499009	0.913422114030988	5.05315495888804	4.1350741253419	12.6878590537589	2.65443262013243	11.3603104348797	4.51313807171977	1.33213866820347	0.0159394073396844	0.473874466526537	-	5	17954307	17957374	-	637	-	- && - && -	-
ENSOARG00020007591	1110.48143831374	784.754553263661	561.247521074404	305.954408572647	37.3457230636044	867.994903658758	243.832942038229	664.012238592518	1276.93266326749	1379.26739218679	1646.31788560572	1925.29051275919	1581.10243592995	604.325826516816	558.801641426435	1296.74985069407	-1.21457	0.0159599924104034	0.473874466526537	ATP2C2	14	11283790	11362457	+	3411	protein_coding	ATPase secretory pathway Ca2+ transporting 2 [Source:NCBI gene (formerly Entrezgene);Acc:101123576] && sp|O75185|AT2C2_HUMAN Calcium-transporting ATPase type 2C member 2 OS=Homo sapiens OX=9606 GN=ATP2C2 PE=1 SV=3 && PF00689:Cation transporting ATPase, C-terminus|PF00122:E1-E2 ATPase|PF00690:Cation transporter/ATPase, N-terminus|PF00702:haloacid dehalogenase-like hydrolase	-
ENSOARG00020022973	78.0338308004251	198.527310825641	260.187571936802	71.4945009723025	1530.21706296512	164.473361940229	390.537409239653	134.791169897316	91.7858391448196	218.307885253406	173.828530585749	56.2370081046499	65.3912735847573	250.401477165826	384.781578382882	141.534740533789	1.44302109784579	0.0159851253338471	0.473874466526537	F2RL2	7	8649298	8655536	-	1204	protein_coding	coagulation factor II thrombin receptor like 2 [Source:HGNC Symbol;Acc:HGNC:3539] && sp|Q58D85|PAR3_BOVIN Proteinase-activated receptor 3 OS=Bos taurus OX=9913 GN=F2RL2 PE=2 SV=1 && PF00001:7 transmembrane receptor (rhodopsin family)	-
ENSOARG00020013629	2.00086745642116	6.23646002593638	0	1.05138972018092	2.87274792796957	0	1.01175494621672	5.52422827448018	5.04317797499009	9.13422114030988	2.02126198355522	4.1350741253419	10.735880737796	6.19367611364233	1.88188858238925	6.11250290715937	-1.69894	0.0159927221492537	0.473874466526537	QRICH2	11	7829144	7853884	-	5882	protein_coding	glutamine rich 2 [Source:HGNC Symbol;Acc:HGNC:25326] && sp|Q9H0J4|QRIC2_HUMAN Glutamine-rich protein 2 OS=Homo sapiens OX=9606 GN=QRICH2 PE=1 SV=1 && PF16043:Domain of unknown function (DUF4795)	-
ENSOARG00020026375	0	3.11823001296819	1.99377449760001	3.15416916054276	99.5885948362783	13.7945400336966	0	5.52422827448018	3.02590678499405	0	2.02126198355522	3.30805930027352	0	0	17.3784726487266	1.98277947761471	3.14310233663167	0.0160071487308704	0.473874466526537	ENSOARG00020026375	25	43442540	43445587	+	608	protein_coding	- && - && PF15825:FAM25 family	-
ENSOARG00020006514	3.00130118463173	6.23646002593638	9.96887248800007	5.25694860090459	14.3637396398478	5.30559232065255	3.03526483865015	0	2.01727118999603	6.39395479821692	3.03189297533283	0	0	0	6.73831129980333	1.63473128050654	2.04428192935068	0.0160486835239699	0.473874466526537	ENSOARG00020006514	1	105609068	105624108	-	1005	protein_coding	- && sp|Q5VU43|MYOME_HUMAN Myomegalin OS=Homo sapiens OX=9606 GN=PDE4DIP PE=1 SV=3 && -	-
ENSOARG00020023830	4.00173491284231	8.31528003458184	14.9533087320001	8.41111776144735	1.91516528531304	8.48894771304408	2.02350989243344	13.2581478587524	12.1036271399762	1.82684422806198	36.3827157039939	27.2914892272566	26.3517072654992	10.6177304805297	6.87272347595174	18.2617517005814	-1.41222	0.0160887272087478	0.473874466526537	ENSOARG00020023830	15	56103677	56113048	+	989	lncRNA	- && sp|Q9QYE9|PKHB1_MOUSE Pleckstrin homology domain-containing family B member 1 OS=Mus musculus OX=10090 GN=Plekhb1 PE=1 SV=1 && -	-
ENSOARG00020013376	40.0173491284231	49.891680207491	60.8101221768004	133.526494462977	33.5153924929783	33.9557908521763	99.1519847292384	64.0810479839701	36.3108814199286	30.1429297630226	8.08504793422087	25.6374595771198	30.255663897425	30.9683805682117	64.4098305785835	32.2116301634141	1.00225131099673	0.0161903229832206	0.474727372726109	ZMYND10	19	51989018	51992795	+	1320	protein_coding	zinc finger MYND-type containing 10 [Source:NCBI gene (formerly Entrezgene);Acc:101120958] && sp|O75800|ZMY10_HUMAN Zinc finger MYND domain-containing protein 10 OS=Homo sapiens OX=9606 GN=ZMYND10 PE=1 SV=2 && PF01753:MYND finger	-
ENSOARG00020023195	4.00173491284231	16.6305600691637	11.9626469856001	6.30833832108551	2.87274792796957	7.42782924891357	6.07052967730031	5.52422827448018	16.1381695199683	27.4026634209296	18.191357851997	15.7132816762992	17.5678048436661	13.2721631006621	7.89634102041072	16.2585240982861	-1.0502	0.016307395162156	0.476393075246625	KCNC1	15	37643196	37685567	-	2027	protein_coding	potassium voltage-gated channel subfamily C member 1 [Source:NCBI gene (formerly Entrezgene);Acc:101113880] && sp|P15388|KCNC1_MOUSE Potassium voltage-gated channel subfamily C member 1 OS=Mus musculus OX=10090 GN=Kcnc1 PE=1 SV=1 && PF00520:Ion transport protein|PF02214:BTB/POZ domain	-
ENSOARG00020012857	991.429824656683	5367.51326232258	6483.75466619524	20959.4540718066	9413.99495995627	1865.44625994144	10877.3774267759	6672.16290991716	878.521603243273	724.343736426573	485.102876053252	422.604575609942	449.931001829449	7030.70719985743	7994.13863880782	2380.48198613387	1.74770064853648	0.0163440809897146	0.476816940786777	ENSOARG00020012857	18	70464448	70465982	+	428	protein_coding	- && sp|P50238|CRIP1_HUMAN Cysteine-rich protein 1 OS=Homo sapiens OX=9606 GN=CRIP1 PE=1 SV=3 && -	-
ENSOARG00020007384	12.0052047385269	7.27587003025911	0	0	0	5.30559232065255	1.01175494621672	11.0484565489604	13.1122627349742	7.3073769122479	14.1488338848865	23.1564151019147	36.1115988453137	1.76962174675495	3.65691743366505	15.2363665392932	-2.06115	0.016432123212345	0.478735882369418	NKX6-2	22	54918001	54919155	-	837	protein_coding	NK6 homeobox 2 [Source:HGNC Symbol;Acc:HGNC:19321] && sp|Q9C056|NKX62_HUMAN Homeobox protein Nkx-6.2 OS=Homo sapiens OX=9606 GN=NKX6-2 PE=1 SV=2 && PF00046:Homeodomain	-
ENSOARG00020024895	434.188238043391	368.990551534569	438.630389472003	336.444710457894	3319.93902209016	1039.8960948479	466.419030205907	457.406101126959	447.83420417912	649.443123076032	417.390599604152	272.087877447497	190.317885806383	362.772458084765	914.929719521689	399.607464189273	1.19521	0.0164851869636208	0.479107948902606	BGN	X	89310002	89323200	-	1468	protein_coding	biglycan [Source:NCBI gene (formerly Entrezgene);Acc:443011] && sp|P21809|PGS1_BOVIN Biglycan OS=Bos taurus OX=9913 GN=BGN PE=1 SV=3 && PF01462:Leucine rich repeat N-terminal domain|PF13855:Leucine rich repeat	-
ENSOARG00020014667	147.063758046955	220.354920916419	181.433479281601	405.836431989835	1424.8829722729	248.301720606539	239.785922253362	198.872217881287	337.892924324336	189.991799718445	165.743482651528	138.11147578642	78.0791326385162	179.616607295628	409.665600766802	184.043948613737	1.15479576095968	0.0165159073381194	0.479228776891911	PPP1R14A	14	50951251	50955215	-	614	protein_coding	protein phosphatase 1 regulatory inhibitor subunit 14A [Source:NCBI gene (formerly Entrezgene);Acc:101110786] && sp|O18734|PP14A_PIG Protein phosphatase 1 regulatory subunit 14A OS=Sus scrofa OX=9823 GN=CPI17 PE=1 SV=1 && PF05361:PKC-activated protein phosphatase-1 inhibitor	-
ENSOARG00020014477	0	4.15764001729092	3.98754899520003	0	0	5.30559232065255	0	1.10484565489604	14.1208983299722	11.8744874824028	8.08504793422087	4.1350741253419	8.78390242183307	6.19367611364233	1.92154019044907	7.75684743747276	-2.02383	0.0165441534239344	0.479401405347727	NRCAM	4	55377574	55682473	-	4236	protein_coding	neuronal cell adhesion molecule [Source:NCBI gene (formerly Entrezgene);Acc:101106001] && sp|Q92823|NRCAM_HUMAN Neuronal cell adhesion molecule OS=Homo sapiens OX=9606 GN=NRCAM PE=1 SV=3 && PF13927:Immunoglobulin domain|PF07679:Immunoglobulin I-set domain|PF13882:Bravo-like intracellular region|PF00041:Fibronectin type III domain	-
ENSOARG00020001284	291.126214909278	332.611201383274	699.814848657605	905.246549075771	100.546177478935	33.9557908521763	379.408104831269	116.008793764084	103.889466284796	160.762292069454	39.4146086793267	64.5071563553337	175.678048436661	382.23829729907	391.815555312615	148.928380412675	1.39521522119149	0.0165993775706267	0.479998092896719	CYP4B1	1	22000603	22020842	+	1558	protein_coding	cytochrome P450 family 4 subfamily B member 1 [Source:HGNC Symbol;Acc:HGNC:2644] && sp|P15128|CP4B1_RABIT Cytochrome P450 4B1 OS=Oryctolagus cuniculus OX=9986 GN=CYP4B1 PE=1 SV=1 && PF00067:Cytochrome P450	-
ENSOARG00020010066	35.0151804873702	12.4729200518728	9.96887248800007	33.6444710457894	44.0488	18.0390138902187	15.1763241932508	24.3066044077128	10.0863559499802	10.0476432543409	16.1700958684417	3.30805930027352	6.83192410587016	7.96329786039729	24.0522262455288	11.2448543924309	1.11253878565174	0.0167889792070434	0.482590996564882	SPRN	22	55435955	55439283	-	2594	protein_coding	Ovis aries shadow of prion protein (SPRN), mRNA. [Source:RefSeq mRNA;Acc:NM_001162561] && sp|A6XN32|SPRN_SHEEP Shadow of prion protein OS=Ovis aries OX=9940 GN=SPRN PE=2 SV=1 && -	-
ENSOARG00020024578	6.00260236926347	2.07882000864546	0.996887248800007	4.20555888072367	31.6002272076652	8.48894771304408	3.03526483865015	0	7.06044916498612	0	0	0.827014825068381	1.9519783159629	0	8.05832975239887	1.40563461514534	2.53525003773836	0.0168317360263907	0.482590996564882	ENSOARG00020024578	20	19538400	19559070	+	876	pseudogene	- && sp|Q496A3|SPAS1_HUMAN Spermatogenesis-associated serine-rich protein 1 OS=Homo sapiens OX=9606 GN=SPATS1 PE=1 SV=2 && PF15160:Spermatogenesis-associated serine-rich protein 1	-
ENSOARG00020013360	0	0	0	0	0	2.12223692826102	0	1.10484565489604	4.03454237999207	1.82684422806198	3.03189297533283	1.65402965013676	0.975989157981452	2.65443262013243	0.303176704037289	2.18322523807622	-2.7208	0.0170746635566337	0.487010515237859	NME5	5	51913729	51937272	-	636	protein_coding	NME/NM23 family member 5 [Source:HGNC Symbol;Acc:HGNC:7853] && sp|P56597|NDK5_HUMAN Nucleoside diphosphate kinase homolog 5 OS=Homo sapiens OX=9606 GN=NME5 PE=1 SV=1 && PF00334:Nucleoside diphosphate kinase|PF05186:Dpy-30 motif	-
ENSOARG00020005518	18.0078071077904	40.5369901685865	19.9377449760001	31.5416916054276	18.1940702104739	7.42782924891357	9.10579451595046	6.62907392937622	11.0949915449782	4.56711057015494	14.1488338848865	16.5402965013676	8.78390242183307	8.84810873377476	20.6788468333061	10.0874739409102	1.03004281330465	0.0170872626890672	0.487010515237859	CCN6	8	28335198	28349621	-	1110	protein_coding	cellular communication network factor 6 [Source:HGNC Symbol;Acc:HGNC:12771] && sp|O95389|CCN6_HUMAN Cellular communication network factor 6 OS=Homo sapiens OX=9606 GN=CCN6 PE=2 SV=1 && PF00219:Insulin-like growth factor binding protein|PF00007:Cystine-knot domain	-
ENSOARG00020010267	35.0151804873702	25.9852501080683	18.9408577272001	15.7708458027138	3.83033057062609	23.3446062108712	12.1410593546006	12.1533022038564	95.8203815248116	50.2382162717043	34.3614537204387	40.5237264283506	36.1115988453137	22.1202718344369	19.2897328944929	41.6184215469875	-1.11101	0.0171012017582709	0.487010515237859	DIRAS3	1	45908388	45909092	-	705	protein_coding	Ovis aries DIRAS family GTPase 3 (DIRAS3), mRNA. [Source:RefSeq mRNA;Acc:NM_001127282] && sp|O95661|DIRA3_HUMAN GTP-binding protein Di-Ras3 OS=Homo sapiens OX=9606 GN=DIRAS3 PE=1 SV=1 && PF00071:Ras family	-
ENSOARG00020013750	33.0143130309491	16.6305600691637	17.9439704784001	27.3361327247039	141.722231113165	23.3446062108712	12.1410593546006	11.0484565489604	35.3022458249306	3.65368845612395	15.1594648766641	3.30805930027352	16.5918156856847	14.1569739740396	38.8761247116934	14.1743863809538	1.46130727005842	0.017146597242442	0.487657390621356	ENSOARG00020013750	6	75436950	75441169	+	1064	lncRNA	- && sp|Q5E9J3|RSLBB_BOVIN Ras-like protein family member 11B OS=Bos taurus OX=9913 GN=RASL11B PE=2 SV=1 && PF00071:Ras family	-
novel.78	11.0047710103164	19.7487900821319	8.97198523920006	26.284743004523	12.4485743545348	15.9167769619577	16.1880791394675	8.83876523916829	6.0518135699881	5.48053268418593	2.02126198355522	3.30805930027352	13.6638482117403	14.1569739740396	15.7948171131616	7.64589356613586	1.04533400914837	0.0172392573858435	0.487737838251705	-	1	17135439	17184015	-	1186	-	- && sp|Q53H47|SETMR_HUMAN Histone-lysine N-methyltransferase SETMAR OS=Homo sapiens OX=9606 GN=SETMAR PE=1 SV=2 && -	-
novel.379	2.00086745642116	1.03941000432273	1.99377449760001	1.05138972018092	18.1940702104739	1.06111846413051	1.01175494621672	1.10484565489604	1.00863559499802	0	0	0	0.975989157981452	0.884810873377476	3.76462647133514	0.567754468750426	2.77300571194052	0.017261901059288	0.487737838251705	-	13	69781131	69783761	+	430	-	- && - && -	-
novel.1676	0	1.03941000432273	0	1.05138972018092	0	0	0	17.6775304783366	3.02590678499405	3.65368845612395	0	4.96208895041028	0	0	0.298685674929093	4.18845923855212	-3.6542	0.0172628480028626	0.487737838251705	-	7	24936662	24937266	+	390	-	- && sp|A0A1B0GX56|TRDV1_HUMAN T cell receptor delta variable 1 OS=Homo sapiens OX=9606 GN=TRDV1 PE=1 SV=1 && -	-
novel.1004	1.00043372821058	1.03941000432273	0	16.8222355228947	20.109235495787	0	1.01175494621672	0	0	0	2.02126198355522	0.827014825068381	0.975989157981452	0	5.7118670996331	0.546323709515007	3.38776130850156	0.0173451095357632	0.4893811688262	-	21	37613394	37614744	+	601	-	- && - && -	-
ENSOARG00020022780	28.0121443898962	130.965660544664	109.657597368001	172.427914109671	342.814586071035	62.6059893837001	59.6935418267864	62.9762023290741	53.4576865348949	117.831452709997	20.2126198355522	48.7938746790345	29.2796747394436	69.9000589968206	129.453919099108	57.4930814035453	1.17067882488536	0.0174277366557849	0.4893811688262	HACD4	2	96557754	96583400	-	940	protein_coding	3-hydroxyacyl-CoA dehydratase 4 [Source:NCBI gene (formerly Entrezgene);Acc:101102210] && sp|Q0P5C7|HACD4_BOVIN Very-long-chain (3R)-3-hydroxyacyl-CoA dehydratase 4 OS=Bos taurus OX=9913 GN=HACD4 PE=2 SV=1 && PF04387:Protein tyrosine phosphatase-like protein, PTPLA	-
ENSOARG00020014963	12.0052047385269	9.35469003890457	5.98132349280004	22.0791841237993	26.8123139943826	20.1612508184797	89.0344352670712	8.83876523916829	2.01727118999603	1.82684422806198	5.05315495888804	0.827014825068381	13.6638482117403	24.7747044545693	26.4897717819949	8.1430861582132	1.70113734348068	0.0174874380807778	0.4893811688262	GNAT1	19	52142088	52145349	-	1053	protein_coding	G protein subunit alpha transducin 1 [Source:NCBI gene (formerly Entrezgene);Acc:101121976] && sp|P04695|GNAT1_BOVIN Guanine nucleotide-binding protein G(t) subunit alpha-1 OS=Bos taurus OX=9913 GN=GNAT1 PE=1 SV=3 && PF00503:G-protein alpha subunit	-
ENSOARG00020004408	72.0312284311616	287.916571197396	154.517523564001	56.7750448897696	1590.54476945248	252.546194463061	81.9521506435541	117.11363941898	68.5872204598652	283.160855349606	120.265088021535	6.61611860054704	99.5508941141081	63.7063828831783	356.611926091632	108.428599835403	1.7179236644203	0.0175141994094047	0.4893811688262	ENSOARG00020004408	8	37131616	37151357	-	3883	lncRNA	- && sp|Q9TTC0|ENV_KORV Envelope glycoprotein OS=Koala retrovirus OX=394239 GN=env PE=3 SV=1 && PF00129:Class I Histocompatibility antigen, domains alpha 1 and 2	-
ENSOARG00020005539	26.011276933475	5.19705002161365	16.9470832296001	9.46250748162827	6.70307849859565	6.36671078478306	12.1410593546006	4.41938261958415	7.06044916498612	6.39395479821692	3.03189297533283	8.27014825068381	0	4.42405436688738	11.8326809006138	4.79998316795588	1.29312886227484	0.0175249916268891	0.4893811688262	TAFA5	3	239309805	239488312	+	2116	protein_coding	TAFA chemokine like family member 5 [Source:NCBI gene (formerly Entrezgene);Acc:101121083] && sp|Q3ZBS2|TAFA5_BOVIN Chemokine-like protein TAFA-5 OS=Bos taurus OX=9913 GN=TAFA5 PE=2 SV=2 && PF12020:TAFA family	-
ENSOARG00020008016	4.00173491284231	0	3.98754899520003	1.05138972018092	0.957582642656522	3.18335539239153	0	9.94361089406433	7.06044916498612	3.65368845612395	4.04252396711043	8.27014825068381	0.975989157981452	9.73291960715224	1.88308738046733	6.23990421401462	-1.72752	0.0175671494325447	0.4893811688262	ENSOARG00020008016	3	177135908	177136963	-	933	protein_coding	olfactory receptor 6C76-like [Source:NCBI gene (formerly Entrezgene);Acc:101115450] && sp|A6NM76|O6C76_HUMAN Olfactory receptor 6C76 OS=Homo sapiens OX=9606 GN=OR6C76 PE=3 SV=1 && PF13853:Olfactory receptor	-
novel.1970	5.00216864105289	2.07882000864546	13.9564214832001	11.5652869219901	0	11.6723031054356	0	27.6211413724009	20.1727118999603	6.39395479821692	0	72.7773046060175	54.6553928469613	15.9265957207946	6.32500002290345	28.2210144634788	-2.16082	0.017656120671822	0.4896949867566	-	PEKD01007081.1	181	9656	-	607	-	- && sp|O15439|MRP4_HUMAN ATP-binding cassette sub-family C member 4 OS=Homo sapiens OX=9606 GN=ABCC4 PE=1 SV=3 && -	-
ENSOARG00020015446	23.0099757488433	7.27587003025911	29.9066174640002	13.6680663623519	11.4909917118783	8.48894771304408	16.1880791394675	78.4440414976186	21.1813474949584	108.697231569688	14.1488338848865	11.5782075509573	27.3276964234807	13.2721631006621	15.7183640242635	39.2356459317502	-1.31704	0.0177544922775527	0.489906203728349	MRO	23	55760113	55784847	-	1077	protein_coding	maestro [Source:NCBI gene (formerly Entrezgene);Acc:101117552] && sp|Q58DE2|MSTRO_BOVIN Protein maestro OS=Bos taurus OX=9913 GN=MRO PE=2 SV=1 && -	-
ENSOARG00020002675	144.062456862323	361.71468150431	879.254553441606	404.785042269654	3032.66422929321	194.184678935883	401.666713648037	541.374370899058	282.417966599445	256.671614042708	231.434497117072	108.338942083958	278.156910024714	412.321866993904	774.047479422145	301.530881108694	1.36042250815973	0.0177673369065285	0.489906203728349	MX2	1	284814641	284870733	+	2853	protein_coding	Ovis aries MX dynamin like GTPase 2 (MX2), mRNA. [Source:RefSeq mRNA;Acc:NM_001078652] && sp|Q5I2P5|MX2_SHEEP Interferon-induced GTP-binding protein Mx2 OS=Ovis aries OX=9940 GN=MX2 PE=2 SV=1 && PF02212:Dynamin GTPase effector domain|PF01031:Dynamin central region|PF00350:Dynamin family	-
ENSOARG00020008259	19.008240836001	18.7093800778091	11.9626469856001	22.0791841237993	45.0063842048565	24.4057246750017	11.1293044083839	7.73391958427225	8.06908475998414	25.5758191928677	6.06378595066565	4.1350741253419	1.9519783159629	13.2721631006621	21.7572664730645	9.54311786139381	1.18548853600598	0.0177991638762179	0.489906203728349	LTB4R2	7	22177484	22178560	-	1077	protein_coding	leukotriene B4 receptor 2 [Source:NCBI gene (formerly Entrezgene);Acc:106990147] && sp|Q9NPC1|LT4R2_HUMAN Leukotriene B4 receptor 2 OS=Homo sapiens OX=9606 GN=LTB4R2 PE=2 SV=2 && PF00001:7 transmembrane receptor (rhodopsin family)	-
novel.1387	956.414644169313	1004.07006417576	1082.61955219681	677.094979796512	42.133636276887	710.949370967442	347.031946552334	1739.02706080636	1130.68050199278	838.521500680447	2161.7396914123	1889.72887528125	2110.0885595559	729.968970536418	688.616313447865	1514.25073718078	-1.13685	0.0178514463895963	0.489906203728349	-	3	192236719	192266404	-	21109	-	- && sp|O00370|LORF2_HUMAN LINE-1 retrotransposable element ORF2 protein OS=Homo sapiens OX=9606 PE=1 SV=1 && -	-
ENSOARG00020019959	14.0060721949481	8.31528003458184	5.98132349280004	5.25694860090459	8.6182437839087	27.5890800673933	4.04701978486687	2.20969130979207	41.3540593949187	34.7100403331775	61.6484904984341	47.9668598539661	16.5918156856847	4.42405436688738	10.5448525656291	29.8435730632658	-1.5037	0.0179195326093112	0.489906203728349	ETV4	11	19596138	19610156	+	1458	protein_coding	ETS variant transcription factor 4 [Source:NCBI gene (formerly Entrezgene);Acc:101110344] && sp|P43268|ETV4_HUMAN ETS translocation variant 4 OS=Homo sapiens OX=9606 GN=ETV4 PE=1 SV=3 && PF00178:Ets-domain|PF04621:PEA3 subfamily ETS-domain transcription factor N terminal domain	-
ENSOARG00020006649	38.016481672002	123.689790514405	146.542425573601	262.84743004523	33.5153924929783	55.1781601347865	162.892546340892	69.6052762584503	84.7253899798334	73.073769122479	11.1169409095537	36.3886523030087	54.6553928469613	40.7013001753639	117.526032396271	52.8952459422358	1.15221181413652	0.0179270212897933	0.489906203728349	ENSOARG00020006649	2	262092584	262096936	+	622	protein_coding	- && sp|Q9UNK4|PA2GD_HUMAN Group IID secretory phospholipase A2 OS=Homo sapiens OX=9606 GN=PLA2G2D PE=1 SV=2 && PF00068:Phospholipase A2	-
ENSOARG00020017311	0	0	0	2.10277944036184	4174.10273933978	0	20.2350989243344	78.4440414976186	0	42.9308393594564	32.3401917368835	45.4858153787609	40.0155554772395	36.2772458084765	599.491516814925	39.3562413226336	-2.6628	0.0179279027472419	0.489906203728349	ENSOARG00020017311	12	30714345	30714608	-	264	protein_coding	- && sp|O78752|ATP6_SHEEP ATP synthase subunit a OS=Ovis aries OX=9940 GN=MT-ATP6 PE=1 SV=1 && -	-
novel.1530	1.00043372821058	0	4.98443624400003	13.6680663623519	10.5334090692217	0	3.03526483865015	1.10484565489604	0	0.913422114030988	0	0	1.9519783159629	0.884810873377476	4.74594432034778	0.693579565466772	2.78815433163615	0.0179717883634524	0.489906203728349	-	5	40811961	40813965	+	1062	-	- && - && -	-
ENSOARG00020019052	27.0117106616856	1.03941000432273	27.9128429664002	16.8222355228947	9.57582642656522	11.6723031054356	11.1293044083839	16.5726848234405	2.01727118999603	5.48053268418593	2.02126198355522	0	0	0.884810873377476	15.0233761565269	3.8537945077936	1.98801445172457	0.0179878051192404	0.489906203728349	ENSOARG00020019052	12	83432858	83435721	+	1434	protein_coding	- && sp|A6H684|MGT4E_MOUSE Alpha-1,3-mannosyl-glycoprotein 4-beta-N-acetylglucosaminyltransferase-like protein MGAT4E OS=Mus musculus OX=10090 GN=Mgat4e PE=2 SV=3 && PF04666:N-Acetylglucosaminyltransferase-IV (GnT-IV) conserved region	-
ENSOARG00020020121	1138.49358270364	4711.64554959493	7639.14698755445	21067.7472129852	6491.45273456856	760.821938781576	23740.8298129753	3060.42246406202	471.032822864074	235.662905419995	200.104936371966	142.246549911761	507.514362150355	8860.49608600205	9364.30540273767	1925.35430382603	2.28203160702815	0.0180463600669608	0.489906203728349	DPEP1	14	15313448	15324652	+	1661	protein_coding	dipeptidase 1 [Source:HGNC Symbol;Acc:HGNC:3002] && sp|P43477|DPEP1_SHEEP Dipeptidase 1 OS=Ovis aries OX=9940 GN=DPEP1 PE=1 SV=1 && PF01244:Membrane dipeptidase (Peptidase family M19)	-
ENSOARG00020019161	261.113203062961	107.059230445241	85.7323033968006	98.8306336970063	31.6002272076652	455.219821111989	128.492878169523	1331.33901414972	573.913653553872	273.113212095265	360.795264064606	197.656543191343	178.606015910606	103.522872185165	166.864042441598	431.278082164369	-1.36979	0.018112605779635	0.490170359048547	TUBB4A	5	16512303	16516901	+	1396	protein_coding	tubulin beta 4A class IVa [Source:NCBI gene (formerly Entrezgene);Acc:105609865] && sp|Q3ZBU7|TBB4A_BOVIN Tubulin beta-4A chain OS=Bos taurus OX=9913 GN=TUBB4A PE=2 SV=1 && PF03953:Tubulin C-terminal domain|PF00091:Tubulin/FtsZ family, GTPase domain	-
novel.304	5.00216864105289	18.7093800778091	87.7260778944006	48.3639271283223	132.146	15.9167769619577	156.822016663591	66.2907392937622	8.06908475998414	8.22079902627889	12.1275719013313	12.4052223760257	7.80791326385162	36.2772458084765	66.383821721962	21.5997966328158	1.62346233979132	0.0181240609945396	0.490170359048547	-	12	75279977	75288867	+	1862	-	- && - && -	-
ENSOARG00020017502	3.00130118463173	0	2.99066174640002	1.05138972018092	17.2364875678174	12.7334215695661	2.02350989243344	1.10484565489604	2.01727118999603	0	1.01063099177761	0	1.9519783159629	1.76962174675495	5.57668166871852	1.12204969991251	2.33361056162645	0.0183325416379483	0.491444336513719	NMUR2	5	66338167	66354302	-	1233	protein_coding	neuromedin U receptor 2 [Source:HGNC Symbol;Acc:HGNC:16454] && sp|Q58CW4|NMUR2_BOVIN Neuromedin-U receptor 2 OS=Bos taurus OX=9913 GN=NMUR2 PE=2 SV=1 && PF00001:7 transmembrane receptor (rhodopsin family)	-
ENSOARG00020015052	517.224237484869	249.458401037455	377.820267295203	41.0041990870558	126.400908830661	629.243249229393	353.102476229635	501.599927322801	595.09500104883	824.820168969982	1104.61967401293	664.919919354978	522.154199520077	467.180141143307	327.75053417061	668.627004481843	-1.02866	0.0183477165709986	0.491444336513719	ERN1	11	14619802	14698352	+	2919	protein_coding	endoplasmic reticulum to nucleus signaling 1 [Source:NCBI gene (formerly Entrezgene);Acc:101102746] && sp|O75460|ERN1_HUMAN Serine/threonine-protein kinase/endoribonuclease IRE1 OS=Homo sapiens OX=9606 GN=ERN1 PE=1 SV=2 && PF00069:Protein kinase domain|PF06479:Ribonuclease 2-5A	-
ENSOARG00020025875	36.0156142155808	51.9705002161365	38.8786027032003	10.5138972018092	3.83033057062609	16.9778954260882	22.2586088167678	24.3066044077128	67.5785848648672	63.9395479821692	62.6591214902117	65.3341711804021	66.3672627427387	27.4291370747018	25.7779213071727	53.9449185346862	-1.06648	0.0185319377792719	0.49322819146805	ENSOARG00020025875	6	23148247	23180871	-	1563	protein_coding	- && sp|Q9NXL2|ARH38_HUMAN Rho guanine nucleotide exchange factor 38 OS=Homo sapiens OX=9606 GN=ARHGEF38 PE=1 SV=2 && PF00621:RhoGEF domain|PF03114:BAR domain|PF14604:Variant SH3 domain	-
ENSOARG00020001470	4.00173491284231	12.4729200518728	2.99066174640002	24.1819635641611	83.3096899111174	14.8556584978271	19.2233439781176	13.2581478587524	5.04317797499009	13.7013317104648	7.07441694244326	2.48104447520514	0	7.07848698701981	23.0051389517626	6.94808656412508	1.73316676168802	0.0186196061854578	0.4932848280662	TWIST2	1	2400901	2401383	-	483	protein_coding	twist family bHLH transcription factor 2 [Source:NCBI gene (formerly Entrezgene);Acc:101122639] && sp|Q8WVJ9|TWST2_HUMAN Twist-related protein 2 OS=Homo sapiens OX=9606 GN=TWIST2 PE=1 SV=1 && PF00010:Helix-loop-helix DNA-binding domain	-
ENSOARG00020001939	37.0160479437914	64.4434202680093	35.8879409568002	58.8778243301314	142.679813755822	63.6671078478306	18.2115890319009	15.4678391685445	56.483593319889	20.0952865086817	26.2764057862178	29.7725337024617	18.5437940016476	43.3557327954963	60.1119634477551	29.9993121832769	1.00218714559984	0.0187178250225936	0.4932848280662	RAMP1	1	3220095	3261655	-	602	protein_coding	receptor activity modifying protein 1 [Source:NCBI gene (formerly Entrezgene);Acc:101110380] && sp|Q867C0|RAMP1_PIG Receptor activity-modifying protein 1 OS=Sus scrofa OX=9823 GN=RAMP1 PE=2 SV=1 && PF04901:Receptor activity modifying family	-
ENSOARG00020012327	0	2.07882000864546	0.996887248800007	11.5652869219901	0	1.06111846413051	1.01175494621672	3.31453696468811	29.2504322549425	0.913422114030988	6.06378595066565	23.1564151019147	9.75989157981452	3.5392434935099	2.38769536996897	10.8568182085095	-2.19674	0.018943828478842	0.495512477035987	ENSOARG00020012327	7	25414288	25415269	+	787	protein_coding	- && sp|A0A0B4J277|TVA22_HUMAN T cell receptor alpha variable 22 OS=Homo sapiens OX=9606 GN=TRAV22 PE=1 SV=1 && PF07686:Immunoglobulin V-set domain	-
ENSOARG00020023754	403.174792468863	995.754784141175	1438.50830001841	4191.89081436132	521.882540247804	1300.93123702401	5103.29194871712	1255.1046639619	316.711576829377	106.870387341626	94.9993132270952	349.000256178857	511.418318782281	2042.14349575522	1993.63348813982	668.035430296621	1.57739252905763	0.0189792148998108	0.495638369500385	SLC13A2	11	43408031	43431169	-	1989	protein_coding	solute carrier family 13 member 2 [Source:NCBI gene (formerly Entrezgene);Acc:101104919] && sp|Q28615|S13A2_RABIT Solute carrier family 13 member 2 OS=Oryctolagus cuniculus OX=9986 GN=SLC13A2 PE=2 SV=1 && PF00939:Sodium:sulfate symporter transmembrane region	-
ENSOARG00020023664	77.0333970722145	91.4680803804002	79.7509799040005	191.352929072927	696.162581211291	250.424	101.175494621672	49.7180544703216	229.968915659548	98.6495883153467	57.6059665313237	43.8317857286242	75.1511651645718	77.8633568572179	212.481059971044	90.3984046752791	1.23352203079092	0.0190165344572653	0.495638369500385	MT2	14	25521552	25522488	-	391	protein_coding	metallothionein-2 [Source:NCBI gene (formerly Entrezgene);Acc:101117955] && - && -	-
ENSOARG00020022210	95.0412041800049	72.7587003025911	101.682499377601	106.190361738273	589.870907876418	131.578689552183	119.387083653573	98.3312632857472	120.027635804764	123.311985394183	31.3295607451059	45.4858153787609	29.2796747394436	92.905141704635	173.78706381152	77.2387252932343	1.17062560463361	0.0190438147040024	0.495638369500385	FAM13C	25	14663504	14801852	-	2154	protein_coding	family with sequence similarity 13 member C [Source:NCBI gene (formerly Entrezgene);Acc:101119609] && sp|Q8NE31|FA13C_HUMAN Protein FAM13C OS=Homo sapiens OX=9606 GN=FAM13C PE=1 SV=2 && -	-
ENSOARG00020004370	67.0290597901087	94.5863103933684	67.7883329184005	68.3403318117597	477.833738685604	107.172964877182	104.210759460322	37.5647522664652	79.6822120048434	126.052251736276	44.4677636382148	40.5237264283506	37.0875880032952	85.8266547176152	140.994499705249	64.4578498278658	1.12906660357704	0.019239146797955	0.495638369500385	PRKD1	18	38873072	39306343	-	3031	protein_coding	protein kinase D1 [Source:HGNC Symbol;Acc:HGNC:9407] && sp|Q15139|KPCD1_HUMAN Serine/threonine-protein kinase D1 OS=Homo sapiens OX=9606 GN=PRKD1 PE=1 SV=2 && PF00169:PH domain|PF00069:Protein kinase domain|PF00130:Phorbol esters/diacylglycerol binding domain (C1 domain)	-
ENSOARG00020015717	9.0039035538952	35.3399401469728	17.9439704784001	23.1305738439802	14.3637396398478	2.12223692826102	27.3173835478514	16.5726848234405	11.0949915449782	1.82684422806198	10.1063099177761	4.96208895041028	3.90395663192581	3.5392434935099	18.4602497341727	7.42944565572897	1.32881404746708	0.0192414012233831	0.495638369500385	ENSOARG00020015717	5	18254228	18261379	+	330	protein_coding	- && sp|Q96BF3|TMIG2_HUMAN Transmembrane and immunoglobulin domain-containing protein 2 OS=Homo sapiens OX=9606 GN=TMIGD2 PE=1 SV=2 && -	-
novel.405	10.0043372821058	10.3941000432273	7.97509799040005	0	0	6.36671078478306	2.02350989243344	9.94361089406433	20.1727118999603	21.0087086227127	19.2019888437746	18.1943261515044	20.4957723176105	1.76962174675495	5.25196514184995	15.8266772109117	-1.59291	0.0196175397717426	0.500412682255203	-	13	42952840	42954224	-	874	-	- && - && -	-
ENSOARG00020025684	191.08284208822	148.63563061815	112.648259114401	95.6764645364636	3.83033057062609	142.189874193488	49.5759923646192	68.5004306035543	196.683941024613	203.69313142891	329.466	482.149643014866	469.450784989078	106.177304805297	106.234199069424	265.160134169403	-1.32007	0.0198127588280004	0.500905032324037	CA8	9	41690167	41758100	-	891	protein_coding	carbonic anhydrase 8 [Source:NCBI gene (formerly Entrezgene);Acc:101110343] && sp|P35219|CAH8_HUMAN Carbonic anhydrase-related protein OS=Homo sapiens OX=9606 GN=CA8 PE=1 SV=3 && PF00194:Eukaryotic-type carbonic anhydrase	-
ENSOARG00020023390	0	1.03941000432273	0	1.05138972018092	0	0	0	2.20969130979207	3.02590678499405	0	3.03189297533283	6.61611860054704	0.975989157981452	0.884810873377476	0.298685674929093	2.3920585288607	-2.86006	0.0198401883447097	0.500905032324037	ENSOARG00020023390	14	54904848	54905922	+	738	protein_coding	- && sp|Q1LZG6|CCNB1_BOVIN G2/mitotic-specific cyclin-B1 OS=Bos taurus OX=9913 GN=CCNB1 PE=2 SV=1 && PF00134:Cyclin, N-terminal domain	-
ENSOARG00020006697	93.0403367235837	195.409080812673	260.187571936802	361.678063742236	33.5153924929783	41.3836201010899	208.421518920644	134.791169897316	102.880830689798	63.0261258681382	55.5847045477685	16.5402965013676	80.0311109544791	71.6696807435756	170.519369247144	74.9319884574919	1.1876108935268	0.0198997573987967	0.500905032324037	ENSOARG00020006697	2	262118500	262128468	+	807	protein_coding	group IID secretory phospholipase A2 [Source:NCBI gene (formerly Entrezgene);Acc:101106916] && sp|Q9UNK4|PA2GD_HUMAN Group IID secretory phospholipase A2 OS=Homo sapiens OX=9606 GN=PLA2G2D PE=1 SV=2 && -	-
ENSOARG00020012531	5.00216864105289	8.31528003458184	8.97198523920006	15.7708458027138	87.1400204817435	18.0390138902187	14.1645692470341	9.94361089406433	11.0949915449782	17.3550201665888	3.03189297533283	6.61611860054704	4.87994578990726	1.76962174675495	22.4862690480778	7.81302881688191	1.5289906557561	0.0199539754215463	0.500905032324037	C7orf57	4	9190836	9211747	-	1043	protein_coding	chromosome 7 open reading frame 57 [Source:HGNC Symbol;Acc:HGNC:22247] && sp|A0JNL1|CG057_BOVIN Uncharacterized protein C7orf57 homolog OS=Bos taurus OX=9913 PE=2 SV=1 && PF17662:Family of unknown function (DUF5524)	-
novel.544	1.00043372821058	2.07882000864546	0.996887248800007	3.15416916054276	0	1.06111846413051	2.02350989243344	12.1533022038564	1.00863559499802	0.913422114030988	3.03189297533283	8.27014825068381	1.9519783159629	11.5025413539072	1.47356264325182	5.54741725839602	-1.92381	0.0200352694199652	0.500905032324037	-	14	65802951	65805110	-	311	-	- && sp|Q8WY07|CTR3_HUMAN Cationic amino acid transporter 3 OS=Homo sapiens OX=9606 GN=SLC7A3 PE=1 SV=1 && -	-
novel.969	58.0251562362135	60.2857802507183	34.8910537080002	4.20555888072367	15.3213222825044	43.5058570293509	67.7875813965201	38.6695979213613	58.500864509885	145.234116130927	142.498969840643	64.5071563553337	50.7514362150355	114.140602665694	40.574615683433	87.7575348055543	-1.11366	0.0201559571426833	0.501211476283914	-	20	27608617	27619659	-	5873	-	- && sp|O00370|LORF2_HUMAN LINE-1 retrotransposable element ORF2 protein OS=Homo sapiens OX=9606 PE=1 SV=1 && -	-
ENSOARG00020008888	2.00086745642116	6.23646002593638	1.99377449760001	3.15416916054276	61.2852891300174	14.8556584978271	1.01175494621672	1.10484565489604	4.03454237999207	7.3073769122479	0	4.1350741253419	0	1.76962174675495	12.9339962449374	2.62163725989041	2.29362121453962	0.0201955932945824	0.501211476283914	WNT6	2	235648791	235661370	+	1098	protein_coding	Wnt family member 6 [Source:NCBI gene (formerly Entrezgene);Acc:101111785] && sp|Q9Y6F9|WNT6_HUMAN Protein Wnt-6 OS=Homo sapiens OX=9606 GN=WNT6 PE=1 SV=2 && PF00110:wnt family	-
novel.212	61.0264574208453	372.108781547537	231.277841721602	629.78244238837	182.898284747396	5.30559232065255	619.194027084631	122.63786769346	32.2763390399366	22.8355528507747	24.2551438026626	15.7132816762992	24.3997289495363	347.730673237348	300.227632461576	84.2640838928596	1.83279745686199	0.020301834428757	0.501211476283914	-	11	6781444	6791078	+	2298	-	- && sp|Q80SX5|OTOP2_MOUSE Proton channel OTOP2 OS=Mus musculus OX=10090 GN=Otop2 PE=2 SV=1 && -	-
ENSOARG00020017382	9.0039035538952	15.591150064841	19.9377449760001	23.1305738439802	144.594979041135	5.30559232065255	15.1763241932508	15.4678391685445	7.06044916498612	21.9221307367437	14.1488338848865	8.27014825068381	9.75989157981452	6.19367611364233	33.2486097133935	11.8318526999002	1.49443105667119	0.0203436336094743	0.501211476283914	TSACC	1	112479029	112480777	+	378	protein_coding	TSSK6 activating cochaperone [Source:HGNC Symbol;Acc:HGNC:30636] && sp|Q3T016|TSACC_BOVIN TSSK6-activating co-chaperone protein OS=Bos taurus OX=9913 GN=TSACC PE=2 SV=1 && PF15836:SSTK-interacting protein, TSSK6-activating co-chaperone protein	-
ENSOARG00020020253	1158.50225726785	3695.10256536731	3248.85554383922	7264.05157672997	6075.86186765563	3560.05244715786	2356.37726973874	1504.7997819684	1468.57342631711	1611.27660915066	1538.18036948552	898.138100024261	1039.42845325025	5482.28817144684	3908.40050396522	1934.66927309186	1.01444870846472	0.0203694730091708	0.501211476283914	ENSOARG00020020253	18	59074018	59079701	-	853	protein_coding	- && sp|Q6IED8|IFI6_BOVIN Interferon alpha-inducible protein 6 OS=Bos taurus OX=9913 GN=IFI6 PE=2 SV=1 && PF06140:Interferon-induced 6-16 family	-
novel.1138	8.00346982568462	22.8670200951001	6.97821074160005	16.8222355228947	80.4369419831478	21.2223692826102	11.1293044083839	9.94361089406433	13.1122627349742	12.7879095964338	12.1275719013313	11.5782075509573	4.87994578990726	6.19367611364233	23.9227931227745	10.0890263687587	1.24844392827794	0.0204012331555087	0.501211476283914	-	24	39378532	39379638	+	635	-	- && - && -	-
ENSOARG00020014165	105.045541462111	145.517400605182	212.336983994401	264.950209485591	1496.70167047214	62.6059893837001	256.985756339046	121.533022038564	68.5872204598652	160.762292069454	106.116254136649	205.099676616958	177.630026752624	187.579905156025	363.449078820311	146.758342461449	1.30818077234157	0.0204518481017701	0.501211476283914	ADAMTS15	21	37585538	37608293	+	3820	protein_coding	ADAM metallopeptidase with thrombospondin type 1 motif 15 [Source:NCBI gene (formerly Entrezgene);Acc:101120284] && sp|Q8TE58|ATS15_HUMAN A disintegrin and metalloproteinase with thrombospondin motifs 15 OS=Homo sapiens OX=9606 GN=ADAMTS15 PE=2 SV=1 && -	-
ENSOARG00020003466	33.0143130309491	34.3005301426501	31.9003919616002	35.7472504861512	188.643780603335	16.9778954260882	52.6112572032693	34.2502153017771	43.3713305849147	25.5758191928677	11.1169409095537	17.367311326436	5.85593494788871	29.1987588214567	56.1707741220061	23.8194730121278	1.24044105771256	0.0206089735065631	0.501211476283914	RGS16	12	68226763	68230618	-	609	protein_coding	regulator of G protein signaling 16 [Source:NCBI gene (formerly Entrezgene);Acc:101103743] && sp|O46471|RGS16_BOVIN Regulator of G-protein signaling 16 OS=Bos taurus OX=9913 GN=RGS16 PE=2 SV=1 && PF00615:Regulator of G protein signaling domain	-
ENSOARG00020012469	15.0065059231587	18.7093800778091	5.98132349280004	28.3875224448848	96.7158469083087	30.7724354597848	19.2233439781176	8.83876523916829	23.1986186849544	23.7489749648057	3.03189297533283	10.7511927258889	7.80791326385162	8.84810873377476	30.6851940406948	12.3179237982538	1.31687570797762	0.0207250921079146	0.501211476283914	RCAN2	20	21128649	21352196	-	924	protein_coding	regulator of calcineurin 2 [Source:NCBI gene (formerly Entrezgene);Acc:101120281] && sp|Q3ZC15|RCAN2_BOVIN Calcipressin-2 OS=Bos taurus OX=9913 GN=RCAN2 PE=2 SV=1 && PF04847:Calcipressin	-
ENSOARG00020012294	12.0052047385269	11.4335	39.8754899520003	18.9250149632565	130.231239401287	12.7334215695661	17.1998340856842	17.6775304783366	16.1381695199683	19.1818643946507	4.04252396711043	5.78910377547866	18.5437940016476	12.3873522272847	34.6291021082673	13.3943340520681	1.37477978372153	0.0207994627055449	0.501211476283914	DNM3	12	42558185	43194882	+	2574	protein_coding	dynamin 3 [Source:HGNC Symbol;Acc:HGNC:29125] && sp|Q9UQ16|DYN3_HUMAN Dynamin-3 OS=Homo sapiens OX=9606 GN=DNM3 PE=1 SV=4 && PF00350:Dynamin family|PF01031:Dynamin central region|PF02212:Dynamin GTPase effector domain|PF00169:PH domain	-
novel.2029	3.00130118463173	5.19705002161365	6.97821074160005	0	0.957582642656522	3.18335539239153	1.01175494621672	7.73391958427225	11.0949915449782	4.56711057015494	10.1063099177761	7.44313342561543	2.92796747394436	8.84810873377476	2.90417927558717	7.53164875007372	-1.37285	0.0208009349462312	0.501211476283914	-	X	75957949	75958608	-	660	-	- && sp|P11369|LORF2_MOUSE LINE-1 retrotransposable element ORF2 protein OS=Mus musculus OX=10090 GN=Pol PE=1 SV=2 && -	-
ENSOARG00020019317	115.049878744216	46.7734501945229	104.673161124001	293.337731930476	474.960990757635	155.984414227185	137.598672685474	246.380581041816	32.2763390399366	26.4892413068986	13.1382028931089	36.3886523030087	54.6553928469613	103.522872185165	189.768328523359	73.2644688024136	1.37476747694057	0.0208443095432702	0.501211476283914	ENSOARG00020019317	14	53880604	53882782	+	390	pseudogene	- && sp|A6NGS2|ERIC4_HUMAN Glutamate-rich protein 4 OS=Homo sapiens OX=9606 GN=ERICH4 PE=1 SV=2 && PF15039:Domain of unknown function (DUF4530)	-
ENSOARG00020020555	0	0	0.996887248800007	0	0	0	0	0	2.01727118999603	4.56711057015494	4.04252396711043	3.30805930027352	1.9519783159629	0	0.142412464114287	2.2695633347854	-3.19478	0.0209153490444983	0.501211476283914	PLA2G3	17	79185586	79190053	-	1533	protein_coding	phospholipase A2 group III [Source:NCBI gene (formerly Entrezgene);Acc:101113959] && sp|Q1JPB9|PA2G3_BOVIN Group 3 secretory phospholipase A2 OS=Bos taurus OX=9913 GN=PLA2G3 PE=2 SV=1 && PF05826:Phospholipase A2	-
ENSOARG00020025358	16.0069396513692	96.6651304020139	136.573553085601	135.629273903339	48.8367147754826	22.2834877467407	115.340063868706	13.2581478587524	0	0	6.06378595066565	0	5.85593494788871	88.4810873377476	81.6193090618931	16.2369937278649	2.32760796786017	0.0209838052413054	0.50123767596079	CHST9	23	34415357	34750978	+	2048	protein_coding	carbohydrate sulfotransferase 9 [Source:NCBI gene (formerly Entrezgene);Acc:101116693] && sp|Q7L1S5|CHST9_HUMAN Carbohydrate sulfotransferase 9 OS=Homo sapiens OX=9606 GN=CHST9 PE=2 SV=2 && PF03567:Sulfotransferase family	-
ENSOARG00020020399	50.0216864105289	124.729200518728	167.477057798401	99.8820234171873	9.57582642656522	9.55006617717459	229.668372791195	19.8872217881287	29.2504322549425	13.7013317104648	9.09567892599848	13.2322372010941	10.735880737796	125.643144019602	98.7006047913971	31.6494180911466	1.63917082996883	0.021175437674823	0.503944258385867	SH3RF2	5	59604607	59736462	+	2434	protein_coding	SH3 domain containing ring finger 2 [Source:NCBI gene (formerly Entrezgene);Acc:101111630] && sp|Q8TEC5|SH3R2_HUMAN E3 ubiquitin-protein ligase SH3RF2 OS=Homo sapiens OX=9606 GN=SH3RF2 PE=1 SV=3 && PF14604:Variant SH3 domain|PF07653:Variant SH3 domain|PF13639:Ring finger domain|PF00018:SH3 domain	-
novel.732	29.0125781181068	151.753860631119	75.7634309088005	35.7472504861512	100.546177478935	39.2613831728289	87.0109253746377	53.0325914350097	55.4749577248909	316.957473568753	178.881685544637	148.03565368724	145.422384539236	152.187470220926	74.1565151672255	149.998888102956	-1.01678	0.0211857992219048	0.503944258385867	-	18	23805001	23857206	-	4144	-	- && sp|O02751|CFDP2_BOVIN Craniofacial development protein 2 OS=Bos taurus OX=9913 GN=CFDP2 PE=1 SV=2 && -	-
novel.584	12.0052047385269	19.7487900821319	9.96887248800007	14.7194560825329	10.5334090692217	5.30559232065255	7.08228462351703	1.10484565489604	4.03454237999207	1.82684422806198	13.1382028931089	8.27014825068381	1.9519783159629	2.65443262013243	11.337658486369	4.71157062040545	1.26054058120872	0.0212152641227019	0.503944258385867	-	15	32703490	32707916	-	1242	-	- && - && -	-
ENSOARG00020026228	91.0394692671626	74.8375203112366	57.8194604304004	84.1111776144735	412.718118984961	92.3173063793544	36.4231780638018	61.871356674178	53.4576865348949	53.8919047278283	83.8823723175415	42.1777560784874	54.6553928469613	65.4760046299332	121.323747293056	59.3446391156892	1.03301252822891	0.0218515695320196	0.513485653007325	PLAC9	25	36370849	36382287	-	714	protein_coding	placenta associated 9 [Source:NCBI gene (formerly Entrezgene);Acc:101106391] && sp|Q2TBK3|PLAC9_BOVIN Placenta-specific protein 9 OS=Bos taurus OX=9913 GN=PLAC9 PE=3 SV=1 && -	-
ENSOARG00020019255	30.0130118463173	338.84766140921	298.069287391202	549.87682365462	137.891900542539	6.36671078478306	682.934588696285	43.0889805409454	27.2331610649465	31.0563518770536	19.2019888437746	42.1777560784874	41.9675337932024	378.69905380556	291.999997760708	83.3464037148528	1.80799721930323	0.0218862904435835	0.513485653007325	ENSOARG00020019255	5	109812077	109836374	+	1547	protein_coding	- && sp|Q71MB6|SO4C1_RAT Solute carrier organic anion transporter family member 4C1 OS=Rattus norvegicus OX=10116 GN=Slco4c1 PE=1 SV=1 && PF07648:Kazal-type serine protease inhibitor domain|PF03137:Organic Anion Transporter Polypeptide (OATP) family	-
novel.740	8.00346982568462	4.15764001729092	11.9626469856001	18.9250149632565	191.516528531304	38.2002647086984	15.1763241932508	0	6.0518135699881	20.0952865086817	9.09567892599848	24.8104447520514	12.6878590537589	7.07848698701981	41.1345556035837	11.4027956853569	1.84660103186703	0.0219694054735877	0.513485653007325	-	18	67003798	67006901	-	2101	-	- && - && -	-
ENSOARG00020019060	79.0342645286357	127.847430531696	165.483283300801	249.179363682878	112.99475183347	56.2392785989171	194.25694967361	163.517156924613	41.3540593949187	32.8831961051156	26.2764057862178	31.4265633525985	9.75989157981452	123.873522272847	140.719331735715	61.2986850594464	1.20024151909409	0.0220151991354501	0.513485653007325	RGN	X	59998055	60011852	-	1361	protein_coding	regucalcin [Source:NCBI gene (formerly Entrezgene);Acc:100171395] && sp|Q9TTJ5|RGN_BOVIN Regucalcin OS=Bos taurus OX=9913 GN=RGN PE=2 SV=1 && PF08450:SMP-30/Gluconolactonase/LRE-like region	-
ENSOARG00020023221	5.00216864105289	7.27587003025911	2.99066174640002	25.233353284342	16.2789049251609	8.48894771304408	21.2468538705511	7.73391958427225	3.02590678499405	4.56711057015494	0	0.827014825068381	4.87994578990726	9.73291960715224	12.3595371729729	4.39525959450702	1.4947819640858	0.0220966215422846	0.513485653007325	MYL4	11	16773025	16786570	-	869	protein_coding	myosin light chain 4 [Source:NCBI gene (formerly Entrezgene);Acc:101121691] && sp|F1RRT2|MYL4_PIG Myosin light chain 4 OS=Sus scrofa OX=9823 GN=MYL4 PE=1 SV=3 && -	-
ENSOARG00020025054	1.00043372821058	12.4729200518728	6.97821074160005	14.7194560825329	7.66066114125218	3.18335539239153	4.04701978486687	22.0969130979207	11.0949915449782	59.3724374120142	18.191357851997	7.44313342561543	5.85593494788871	8.84810873377476	7.1517224175324	18.9861252877413	-1.41009	0.0221044727297714	0.513485653007325	DLL3	14	52068372	52076942	+	2080	protein_coding	delta like canonical Notch ligand 3 [Source:NCBI gene (formerly Entrezgene);Acc:101116337] && sp|Q9NYJ7|DLL3_HUMAN Delta-like protein 3 OS=Homo sapiens OX=9606 GN=DLL3 PE=2 SV=1 && PF00008:EGF-like domain	-
ENSOARG00020021061	5.00216864105289	0	0	0	0	0	1.01175494621672	2.20969130979207	0	10.0476432543409	20.2126198355522	13.2322372010941	5.85593494788871	0	0.859131941038515	7.3654466498097	-3.09442	0.0221603470700012	0.513485653007325	SERPINA6	18	59355994	59380102	-	1365	protein_coding	corticosteroid-binding globulin [Source:NCBI gene (formerly Entrezgene);Acc:101118224] && sp|P49920|CBG_SHEEP Corticosteroid-binding globulin OS=Ovis aries OX=9940 GN=SERPINA6 PE=2 SV=1 && PF00079:Serpin (serine protease inhibitor)	-
ENSOARG00020019510	64.027758605477	72.7587003025911	57.8194604304004	27.3361327247039	745.956878629431	135.823163408705	41.4819527948854	61.871356674178	71.6131272448592	91.3422114030988	47.4996566135476	44.6588005536926	31.2316530554065	80.5177894773503	163.600578128028	61.2477992888761	1.41780039750175	0.0222058395894304	0.513485653007325	ENSOARG00020019510	11	19316511	19322934	-	682	protein_coding	- && sp|A5D7B2|CLM9_BOVIN CMRF35-like molecule 9 OS=Bos taurus OX=9913 GN=CD300LG PE=2 SV=2 && PF07686:Immunoglobulin V-set domain	-
novel.258	7.00303609747405	9.35469003890457	1.99377449760001	0	0	4.24447385652204	0	0	0	0	0	0	0	0	3.22799635578581	0	4.19586224210709	0.0223653318437735	0.513485653007325	-	11	14713514	14713975	-	462	-	- && - && -	-
ENSOARG00020000297	11.0047710103164	23.9064300994228	23.9252939712002	43.1069785274177	335.153924929783	15.9167769619577	36.4231780638018	3.31453696468811	6.0518135699881	30.1429297630226	13.1382028931089	8.27014825068381	7.80791326385162	14.1569739740396	69.9196219376999	11.8403598113404	1.04858355801922	0.0224304009865868	0.513485653007325	HOXD8	2	144604202	144605761	-	1175	protein_coding	homeobox D8 [Source:NCBI gene (formerly Entrezgene);Acc:101103879] && sp|P13378|HXD8_HUMAN Homeobox protein Hox-D8 OS=Homo sapiens OX=9606 GN=HOXD8 PE=1 SV=2 && PF00046:Homeodomain	-
ENSOARG00020007365	4.00173491284231	3.11823001296819	0	4.20555888072367	0	1.06111846413051	3.03526483865015	0	0	0	0	0	0.975989157981452	0	2.20312958704498	0.139427022568779	3.23061275190176	0.0224729082126363	0.513485653007325	ENSOARG00020007365	20	34479376	34479786	-	411	protein_coding	histone H3.1 [Source:NCBI gene (formerly Entrezgene);Acc:105603814] && sp|P68432|H31_BOVIN Histone H3.1 OS=Bos taurus OX=9913 PE=1 SV=2 && PF00125:Core histone H2A/H2B/H3/H4	-
ENSOARG00020002292	7.00303609747405	3.11823001296819	5.98132349280004	12.616676642171	7.66066114125218	5.30559232065255	17.1998340856842	5.52422827448018	4.03454237999207	3.65368845612395	2.02126198355522	1.65402965013676	2.92796747394436	6.19367611364233	8.41219339900032	3.71562776169641	1.18677100492614	0.0226382600724194	0.51616673363424	RPS25	1	182341683	182342108	-	426	protein_coding	Ovis aries ribosomal protein S25 (RPS25), mRNA. [Source:RefSeq mRNA;Acc:NM_001009457] && sp|Q56JX5|RS25_BOVIN 40S ribosomal protein S25 OS=Bos taurus OX=9913 GN=RPS25 PE=2 SV=1 && PF03297:S25 ribosomal protein	-
ENSOARG00020019794	14.0060721949481	1.03941000432273	4.98443624400003	3.15416916054276	22.9819834237565	4.24447385652204	11.1293044083839	2.20969130979207	2.01727118999603	0.913422114030988	1.01063099177761	7.44313342561543	0	4.42405436688738	8.7914070417823	2.57402905687136	1.75109835143142	0.0227756503758884	0.516743440093559	KCNK7	21	45569153	45571781	-	1006	protein_coding	potassium two pore domain channel subfamily K member 7 [Source:NCBI gene (formerly Entrezgene);Acc:101108703] && sp|Q9Y2U2|KCNK7_HUMAN Potassium channel subfamily K member 7 OS=Homo sapiens OX=9606 GN=KCNK7 PE=1 SV=1 && PF07885:Ion channel	-
novel.193	5.00216864105289	4.15764001729092	0.996887248800007	31.5416916054276	8.6182437839087	10.6111846413051	4.04701978486687	4.41938261958415	1.00863559499802	0	7.07441694244326	1.65402965013676	3.90395663192581	0.884810873377476	9.28211938895029	2.70646175892364	1.79515482840912	0.0229863093008319	0.519147727181919	-	10	77573556	77574152	-	597	-	- && - && -	-
ENSOARG00020003124	3.00130118463173	0	0.996887248800007	1.05138972018092	0	0	0	0	3.02590678499405	2.74026634209296	4.04252396711043	11.5782075509573	13.6638482117403	0	0.721368307658951	5.00725040812787	-2.79595	0.0230787925467862	0.519972163112215	BHMT	7	11043120	11065548	+	1284	protein_coding	betaine--homocysteine S-methyltransferase [Source:NCBI gene (formerly Entrezgene);Acc:101113853] && sp|Q5I597|BHMT1_BOVIN Betaine--homocysteine S-methyltransferase 1 OS=Bos taurus OX=9913 GN=BHMT PE=2 SV=1 && PF02574:Homocysteine S-methyltransferase	-
novel.714	0	1.03941000432273	0	8.41111776144735	54.5822106314218	12.7334215695661	2.02350989243344	1.10484565489604	6.0518135699881	0	1.01063099177761	2.48104447520514	0.975989157981452	1.76962174675495	11.2556671227416	1.91342079951476	2.55959911394512	0.0230897269760084	0.519972163112215	-	18	32418043	32439055	+	1825	-	- && - && -	-
ENSOARG00020025917	67.0290597901087	39.4975801642637	28.9097302152002	22.0791841237993	265.250392015857	81.7061217380493	82.9639055897709	34.2502153017771	63.5440424848751	62.1127037541072	17.1807268602193	23.1564151019147	18.5437940016476	41.5861110487414	83.9194248052927	37.1962869361832	1.17465616402268	0.0231167292926337	0.519972163112215	SLC22A3	8	91200719	91298609	+	1674	protein_coding	solute carrier family 22 member 3 [Source:NCBI gene (formerly Entrezgene);Acc:100642179] && sp|O75751|S22A3_HUMAN Solute carrier family 22 member 3 OS=Homo sapiens OX=9606 GN=SLC22A3 PE=1 SV=1 && PF00083:Sugar (and other) transporter	-
ENSOARG00020010711	11.0047710103164	28.0640701167137	2.99066174640002	2.10277944036184	19.1516528531304	6.36671078478306	6.07052967730031	3.31453696468811	4.03454237999207	8.22079902627889	1.01063099177761	3.30805930027352	5.85593494788871	1.76962174675495	10.8215965184294	3.93058933680769	1.45980841619407	0.0231727700871578	0.519972163112215	CFAP58	22	27459233	27573120	+	2670	protein_coding	cilia and flagella associated protein 58 [Source:NCBI gene (formerly Entrezgene);Acc:101116527] && sp|B2RW38|CFA58_MOUSE Cilia- and flagella-associated protein 58 OS=Mus musculus OX=10090 GN=Cfap58 PE=2 SV=1 && -	-
ENSOARG00020021484	1.00043372821058	0	0	0	0	4.24447385652204	0	2.20969130979207	4.03454237999207	4.56711057015494	4.04252396711043	4.1350741253419	4.87994578990726	0.884810873377476	0.74927251210466	3.53624271652517	-2.26795	0.0231903080473335	0.519972163112215	BNC1	18	21203100	21228245	-	2964	protein_coding	basonuclin 1 [Source:NCBI gene (formerly Entrezgene);Acc:101107140] && sp|Q01954|BNC1_HUMAN Zinc finger protein basonuclin-1 OS=Homo sapiens OX=9606 GN=BNC1 PE=1 SV=2 && -	-
ENSOARG00020015249	128.055517210954	362.754091508633	282.119091410402	397.425314228387	842.672725537739	237.690535965234	541.288896225944	539.164679589266	157.347152819691	186.338111262322	100.052468185983	57.0640229297183	29.2796747394436	147.763415854039	398.858024583899	173.85850362578	1.19894957001414	0.0232935672479936	0.519972163112215	CYGB	11	8041712	8050216	-	716	protein_coding	cytoglobin [Source:NCBI gene (formerly Entrezgene);Acc:100307038] && sp|Q8WWM9|CYGB_HUMAN Cytoglobin OS=Homo sapiens OX=9606 GN=CYGB PE=1 SV=1 && PF00042:Globin	-
ENSOARG00020015004	35.0151804873702	9.35469003890457	4.98443624400003	2.10277944036184	2.87274792796957	10.6111846413051	5.05877473108359	3.31453696468811	19.1640763049623	10.9610653683719	114.20130207087	20.6753706267095	28.3036855814621	18.581028340927	9.9999705015707	30.7430093225701	-1.61923	0.0233693491501299	0.519972163112215	ENSOARG00020015004	19	24667421	24704438	+	1404	lncRNA	- && sp|Q01344|IL5RA_HUMAN Interleukin-5 receptor subunit alpha OS=Homo sapiens OX=9606 GN=IL5RA PE=1 SV=2 && PF09240:Interleukin-6 receptor alpha chain, binding	-
ENSOARG00020004421	39.0169154002125	166.305600691637	80.7478671528005	156.657068306957	1076.32289034593	143.250992657619	97.1284748368049	80.6537328074107	128.096720564748	156.195181499299	97.0205752106504	66.1611860054704	56.6073711629242	122.988711399469	251.347115627423	101.103354092853	1.31407003271877	0.0234552592078789	0.519972163112215	LCAT	14	38196290	38199572	-	1380	protein_coding	Ovis aries lecithin-cholesterol acyltransferase (LCAT), mRNA. [Source:RefSeq mRNA;Acc:NM_001162568] && sp|P04180|LCAT_HUMAN Phosphatidylcholine-sterol acyltransferase OS=Homo sapiens OX=9606 GN=LCAT PE=1 SV=1 && PF02450:Lecithin:cholesterol acyltransferase	-
ENSOARG00020026294	10.0043372821058	467.734501945229	693.833525164805	2525.43810787457	848.418221393678	1.06111846413051	2542.54017984261	70.7101219133463	1.00863559499802	2.74026634209296	1.01063099177761	2.48104447520514	0	562.739715468075	1012.71857028102	91.5272021122136	3.46766295244168	0.0235473494532814	0.520340761145945	C10orf99	25	41021761	41029619	+	246	protein_coding	chromosome 25 C10orf99 homolog [Source:NCBI gene (formerly Entrezgene);Acc:101110297] && sp|I3LGZ3|GL15L_PIG Protein GPR15L OS=Sus scrofa OX=9823 GN=GPRL15 PE=1 SV=1 && -	-
ENSOARG00020015721	0	0	0.996887248800007	0	0	0	0	2.20969130979207	3.02590678499405	1.82684422806198	0	1.65402965013676	2.92796747394436	0.884810873377476	0.142412464114287	1.78989290290096	-2.84245	0.0237015196050966	0.520455978610505	ENSOARG00020015721	4	11596939	11597388	+	450	protein_coding	ubiquitin-like [Source:NCBI gene (formerly Entrezgene);Acc:105614945] && sp|P15357|RS27A_DROME Ubiquitin-40S ribosomal protein S27a OS=Drosophila melanogaster OX=7227 GN=RpS27A PE=1 SV=2 && PF01599:Ribosomal protein S27a|PF00240:Ubiquitin family	-
novel.642	1.00043372821058	0	0	0	22.9819834237565	3.18335539239153	1.01175494621672	0	0	0	0	0	0	0	4.02536107008219	0	4.51804294020108	0.0237079339066064	0.520455978610505	-	16	74140787	74143376	-	701	-	- && - && -	-
ENSOARG00020014770	0	1.03941000432273	4.98443624400003	0	2.87274792796957	3.18335539239153	3.03526483865015	0	0	0	0	0	0	0.884810873377476	2.15931634390486	0.126401553339639	3.20666899543233	0.0237449990143162	0.520455978610505	PLA2G4D	7	37490650	37515464	-	2427	protein_coding	phospholipase A2 group IVD [Source:HGNC Symbol;Acc:HGNC:30038] && sp|Q86XP0|PA24D_HUMAN Cytosolic phospholipase A2 delta OS=Homo sapiens OX=9606 GN=PLA2G4D PE=1 SV=2 && PF00168:C2 domain|PF01735:Lysophospholipase catalytic domain|PF18695:Cytosolic phospholipases A2 C2-domain	-
ENSOARG00020025031	1.00043372821058	1.03941000432273	1.99377449760001	0	0	1.06111846413051	1.01175494621672	1.10484565489604	2.01727118999603	5.48053268418593	2.02126198355522	0.827014825068381	4.87994578990726	8.84810873377476	0.872355948640079	3.59699726591195	-2.05525	0.0237491501564141	0.520455978610505	U6	19	8313103	8313209	+	107	snRNA	U6 spliceosomal RNA [Source:RFAM;Acc:RF00026] && - && -	-
ENSOARG00020018644	37.0160479437914	22.8670200951001	18.9408577272001	38.901419646694	126.400908830661	45.628093957612	19.2233439781176	19.8872217881287	36.3108814199286	31.9697739910846	11.1169409095537	19.8483558016411	10.735880737796	20.350650087682	44.1396703113109	21.4599578194021	1.04140355544868	0.023783856617265	0.520455978610505	TMEM237	2	217999671	218015203	-	1376	protein_coding	transmembrane protein 237 [Source:HGNC Symbol;Acc:HGNC:14432] && sp|E1BN97|TM237_BOVIN Transmembrane protein 237 OS=Bos taurus OX=9913 GN=TMEM237 PE=2 SV=2 && PF15383:Transmembrane protein 237	-
ENSOARG00020000031	30.0130118463173	6.23646002593638	9.96887248800007	10.5138972018092	7.66066114125218	1.06111846413051	10.1175494621672	40.8792892311534	7.06044916498612	38.3637287893015	16.1700958684417	66.1611860054704	15.6158265277032	8.84810873377476	10.7959386613733	27.5855263315473	-1.35355	0.0239917570232313	0.520455978610505	ND5	MT	11754	13574	+	1821	protein_coding	NADH dehydrogenase subunit 5 [Source:NCBI gene (formerly Entrezgene);Acc:808258] && sp|O78756|NU5M_SHEEP NADH-ubiquinone oxidoreductase chain 5 OS=Ovis aries OX=9940 GN=MT-ND5 PE=1 SV=1 && -	-
novel.310	8.00346982568462	19.7487900821319	5.98132349280004	37.8500299265131	0	30.7724354597848	7.08228462351703	4.41938261958415	5.04317797499009	4.56711057015494	10.1063099177761	1.65402965013676	4.87994578990726	7.07848698701981	15.6340476300616	5.3926347870813	1.53655443910371	0.024209766766778	0.520611107166051	-	12	84040855	84046223	+	1172	-	- && - && -	-
ENSOARG00020019822	11.0047710103164	5.19705002161365	0.996887248800007	6.30833832108551	67.0307849859565	12.7334215695661	0	8.83876523916829	8.06908475998414	2.74026634209296	1.01063099177761	1.65402965013676	0.975989157981452	0.884810873377476	14.753036165334	3.45336814493124	2.11153488959132	0.024309096779001	0.521626636572157	CFAP100	19	62599479	62625478	+	2643	protein_coding	cilia and flagella associated protein 100 [Source:NCBI gene (formerly Entrezgene);Acc:101117883] && sp|Q494V2|CP100_HUMAN Cilia- and flagella-associated protein 100 OS=Homo sapiens OX=9606 GN=CFAP100 PE=1 SV=1 && PF13863:Domain of unknown function (DUF4200)	-
ENSOARG00020015033	39.0169154002125	106.019820440918	67.7883329184005	126.16676642171	437.615267694031	77.4616478815273	91.0579451595046	44.1938261958415	121.036271399762	92.2556335171298	43.4571326464372	59.5450674049234	22.4477506335734	54.8582741494035	135.018099416615	62.5419937067244	1.11053372568373	0.0243901938645571	0.521866513724981	TRIP6	24	36456622	36460356	-	1626	protein_coding	thyroid hormone receptor interactor 6 [Source:NCBI gene (formerly Entrezgene);Acc:101120629] && sp|Q3SX26|TRIP6_BOVIN Thyroid receptor-interacting protein 6 OS=Bos taurus OX=9913 GN=TRIP6 PE=2 SV=1 && PF00412:LIM domain	-
ENSOARG00020010678	44.0190840412654	54.049320224782	42.8661516984003	92.5222953759208	337.069090215096	50.9336862782645	66.7758264503034	40.8792892311534	59.509500104883	67.5932364382931	24.2551438026626	36.3886523030087	29.2796747394436	68.1304372500657	98.3193506120046	46.5765619813586	1.07803738698926	0.0243951192417886	0.521866513724981	SCD5	6	107774531	107946733	-	2567	protein_coding	Ovis aries stearoyl-CoA desaturase 5 (SCD5), mRNA. [Source:RefSeq mRNA;Acc:NM_001112815] && sp|Q2KIA4|SCD5_BOVIN Stearoyl-CoA desaturase 5 OS=Bos taurus OX=9913 GN=SCD5 PE=2 SV=1 && PF00487:Fatty acid desaturase	-
novel.1612	0	18.7093800778091	12.9595342344001	45.2097579677795	60.3277064873609	14.8556584978271	19.2233439781176	5.52422827448018	5.04317797499009	12.7879095964338	0	9.92417790082057	11.7118698957774	10.6177304805297	24.4693401776135	7.94415630329026	1.61812	0.0244362649977071	0.521866513724981	-	6	112104466	112111414	+	1605	-	- && - && -	-
ENSOARG00020010417	1753.76032555314	3274.1415136166	4838.89070567523	7319.77523189956	3676.15976515839	1521.64387756315	7346.35266447959	5517.59920055081	1044.94647641795	814.772525715641	874.195807887631	889.040936948509	1302.94552590524	3302.99899031812	4247.24629770652	1963.7856376777	1.11295321237457	0.0244408153451299	0.521866513724981	SLC7A7	7	23314309	23345402	+	2023	protein_coding	solute carrier family 7 member 7 [Source:NCBI gene (formerly Entrezgene);Acc:101105078] && sp|Q9UM01|YLAT1_HUMAN Y+L amino acid transporter 1 OS=Homo sapiens OX=9606 GN=SLC7A7 PE=1 SV=2 && PF13520:Amino acid permease	-
ENSOARG00020014189	0	5.19705002161365	1.99377449760001	1.05138972018092	0.957582642656522	1.06111846413051	3.03526483865015	2.20969130979207	6.0518135699881	8.22079902627889	8.08504793422087	9.09716307575219	0	9.73291960715224	1.89945431211882	6.19963350331205	-1.71991	0.0245104410677983	0.522298308621142	ENSOARG00020014189	9	15968573	15970120	+	1548	protein_coding	- && sp|Q86UW6|N4BP2_HUMAN NEDD4-binding protein 2 OS=Homo sapiens OX=9606 GN=N4BP2 PE=1 SV=2 && -	-
ENSOARG00020010960	44.0190840412654	51.9705002161365	76.7603181576005	118.807038380444	585.082994663135	49.872567814134	69.8110912889535	55.2422827448018	53.4576865348949	75.814035464572	38.4039776875491	66.9882008305388	67.3432519007202	75.2089242370855	142.331942080238	61.7797656285946	1.20415505955216	0.0245976111030142	0.522861107508408	BST-2A	5	5754095	5756586	+	624	protein_coding	bone marrow stromal cell antigen 2A [Source:NCBI gene (formerly Entrezgene);Acc:100422799] && sp|Q6WRU0|BST2_CRIGR Bone marrow stromal antigen 2 OS=Cricetulus griseus OX=10029 GN=Bst2 PE=1 SV=1 && PF16716:Bone marrow stromal antigen 2	-
ENSOARG00020014686	134.058119580217	86.2710303587866	101.682499377601	16.8222355228947	849.375804036335	118.845267982617	123.43410343844	132.581478587524	81.6994831948394	112.350920025812	38.4039776875491	23.983429926983	35.1356096873323	110.601359172185	204.355580042413	76.3937511831749	1.42035037457707	0.0246100678395263	0.522861107508408	LTBP2	7	89547159	89654613	-	5442	protein_coding	latent transforming growth factor beta binding protein 2 [Source:HGNC Symbol;Acc:HGNC:6715] && sp|Q28019|LTBP2_BOVIN Latent-transforming growth factor beta-binding protein 2 OS=Bos taurus OX=9913 GN=LTBP2 PE=1 SV=2 && PF07645:Calcium-binding EGF domain|PF00683:TB domain|PF12662:Complement Clr-like EGF-like	-
ENSOARG00020024856	19.008240836001	8.31528003458184	16.9470832296001	30.4903018852466	43.0912189195435	14.8556584978271	7.08228462351703	7.73391958427225	3.02590678499405	11.8744874824028	11.1169409095537	13.2322372010941	6.83192410587016	14.1569739740396	19.9700097180453	9.71034143460382	1.03379843312438	0.0246341240828807	0.522861107508408	ENSOARG00020024856	3	233738714	233739343	+	504	pseudogene	- && sp|Q9NRN9|METL5_HUMAN rRNA N6-adenosine-methyltransferase METTL5 OS=Homo sapiens OX=9606 GN=METTL5 PE=1 SV=1 && PF05175:Methyltransferase small domain	-
ENSOARG00020023939	9.0039035538952	9.35469003890457	5.98132349280004	9.46250748162827	19.1516528531304	6.36671078478306	4.04701978486687	1.10484565489604	4.03454237999207	6.39395479821692	7.07441694244326	0	0	4.42405436688738	9.05254399857264	3.29025916320509	1.46487937981558	0.0246812959170009	0.522897696952192	ENSOARG00020023939	19	53285300	53287210	+	471	protein_coding	- && sp|Q02388|CO7A1_HUMAN Collagen alpha-1(VII) chain OS=Homo sapiens OX=9606 GN=COL7A1 PE=1 SV=2 && PF00014:Kunitz/Bovine pancreatic trypsin inhibitor domain	-
ENSOARG00020011780	5.00216864105289	6.23646002593638	3.98754899520003	7.35972804126643	20.109235495787	5.30559232065255	32.376158278935	0	5.04317797499009	3.65368845612395	2.02126198355522	6.61611860054704	6.83192410587016	5.30886524026486	11.4824131141186	4.21071948019305	1.43437293729044	0.0248586368971521	0.523990823958382	ENSOARG00020011780	15	86929233	86936899	-	783	protein_coding	proteoglycan 3-like [Source:NCBI gene (formerly Entrezgene);Acc:101105022] && sp|Q9Y2Y8|PRG3_HUMAN Proteoglycan 3 OS=Homo sapiens OX=9606 GN=PRG3 PE=1 SV=2 && PF00059:Lectin C-type domain	-
ENSOARG00020017381	38.016481672002	32.2217101340046	36.8848282056002	5.25694860090459	175.237623606144	41.3836201010899	35.4114231175851	17.6775304783366	20.1727118999603	31.0563518770536	28.297667769773	8.27014825068381	9.75989157981452	37.162056681854	52.0589479196186	21.7709083624966	1.25885046690235	0.0248965986665127	0.523990823958382	GXYLT2	19	30046217	30124718	-	2330	protein_coding	glucoside xylosyltransferase 2 [Source:NCBI gene (formerly Entrezgene);Acc:101104350] && sp|A0PJZ3|GXLT2_HUMAN Glucoside xylosyltransferase 2 OS=Homo sapiens OX=9606 GN=GXYLT2 PE=2 SV=2 && PF01501:Glycosyl transferase family 8	-
ENSOARG00020004054	5.00216864105289	10.3941000432273	1.99377449760001	0	31.6002272076652	6.36671078478306	5.05877473108359	3.31453696468811	1.00863559499802	3.65368845612395	0	0.827014825068381	0	5.30886524026486	8.63082227220173	2.01610586873476	2.09606383299831	0.025030279507317	0.523990823958382	TNFRSF19	10	36390347	36460476	-	1248	protein_coding	TNF receptor superfamily member 19 [Source:HGNC Symbol;Acc:HGNC:11915] && sp|Q9NS68|TNR19_HUMAN Tumor necrosis factor receptor superfamily member 19 OS=Homo sapiens OX=9606 GN=TNFRSF19 PE=1 SV=1 && -	-
ENSOARG00020019707	0	3.11823001296819	0	1.05138972018092	0.957582642656522	1.06111846413051	3.03526483865015	3.31453696468811	5.04317797499009	5.48053268418593	2.02126198355522	8.27014825068381	1.9519783159629	3.5392434935099	1.3176550969409	4.23155423822514	-1.7041	0.025052907633562	0.523990823958382	ZNF385B	2	140864360	141227025	+	1496	protein_coding	zinc finger protein 385B [Source:HGNC Symbol;Acc:HGNC:26332] && sp|Q8BXJ8|Z385B_MOUSE Zinc finger protein 385B OS=Mus musculus OX=10090 GN=Znf385b PE=2 SV=1 && PF12874:Zinc-finger of C2H2 type	-
novel.1843	2.00086745642116	3.11823001296819	4.98443624400003	7.35972804126643	0	0	1.01175494621672	0	3.02590678499405	12.7879095964338	5.05315495888804	14.0592520261625	13.6638482117403	18.581028340927	2.63928810012465	9.59587141702082	-1.87355	0.0251165238078862	0.524810863356037	-	9	26755046	26759381	+	1642	-	- && - && -	-
ENSOARG00020015678	0	12.4729200518728	0	0	319.832602647278	3.18335539239153	312.632278380966	20.9920674430247	0	5.48053268418593	0	0	1.9519783159629	2.65443262013243	92.5887366389298	4.43985872332942	4.38643510556163	0.0252072792416624	0.525766660602345	ENSOARG00020015678	24	192136	196926	+	1735	protein_coding	hemoglobin subunit alpha-1/2 [Source:NCBI gene (formerly Entrezgene);Acc:114110673] && sp|P0CH25|HBA1_CAPHI Hemoglobin subunit alpha-1 OS=Capra hircus OX=9925 GN=HBA1 PE=1 SV=1 && PF00042:Globin	-
ENSOARG00020000927	0	0	0	0	0	0	0	0	4.03454237999207	4.56711057015494	4.04252396711043	0	0.975989157981452	1.76962174675495	0	2.19854111742769	-3.55494	0.0252561029224091	0.525766660602345	ENSOARG00020000927	1	18640125	18640497	-	246	protein_coding	- && sp|Q76LT9|TM258_CHICK Transmembrane protein 258 OS=Gallus gallus OX=9031 GN=TMEM258 PE=3 SV=1 && -	-
ENSOARG00020000034	15333.6477522835	13875.0841477041	11601.7738015345	9421.50328254121	1041.8499152103	14256.1265655934	544.324161064594	553.527673102914	12191.378436741	490.50767523464	191.009257445968	458.993227912951	241.069322021419	499.033332584897	9439.18708941881	2089.35984643483	2.17560871608632	0.0253408959905954	0.526005004767123	CYTB	MT	14159	15298	+	1140	protein_coding	cytochrome b [Source:NCBI gene (formerly Entrezgene);Acc:808260] && sp|Q9ZZR4|CYB_OVIMU Cytochrome b OS=Ovis aries musimon OX=9938 GN=MT-CYB PE=3 SV=1 && -	-
ENSOARG00020022512	5.00216864105289	20.7882000864546	23.9252939712002	105.138972018092	6.70307849859565	1.06111846413051	33.3879132251517	1.10484565489604	3.02590678499405	3.65368845612395	4.04252396711043	3.30805930027352	0	31.8531914415891	28.0009635578111	6.71260222928388	2.05217555834748	0.0255069033123139	0.526005004767123	RIPPLY1	X	136869630	136872128	+	444	protein_coding	ripply transcriptional repressor 1 [Source:HGNC Symbol;Acc:HGNC:25117] && sp|Q0D2K3|RIPP1_HUMAN Protein ripply1 OS=Homo sapiens OX=9606 GN=RIPPLY1 PE=1 SV=1 && PF14998:Transcription Regulator	-
ENSOARG00020013247	91.0394692671626	397.054621651283	802.494235284005	2610.60067520922	1460.3135300512	162.351125011968	1884.89946480175	908.183128324542	164.407601984677	168.983091095733	98.031206202428	112.474	118.094688115756	944.093201893767	1058.39330303951	359.181	1.55919002621247	0.025596873597852	0.526155238267127	PMP22	11	30512922	30537606	+	775	protein_coding	peripheral myelin protein 22 [Source:NCBI gene (formerly Entrezgene);Acc:100302348] && sp|Q9TQZ3|PMP22_BOVIN Peripheral myelin protein 22 OS=Bos taurus OX=9913 GN=PMP22 PE=1 SV=2 && PF00822:PMP-22/EMP/MP20/Claudin family	-
ENSOARG00020002582	36.0156142155808	55.0887302291047	51.8381369376003	86.2139570548353	23.939566066413	29.7113169956543	144.680957308991	59.661665364386	10.0863559499802	26.4892413068986	12.1275719013313	16.5402965013676	6.83192410587016	56.6278958961585	61.0697541154542	26.9092787179989	1.18331327437692	0.0257844604856361	0.527372130752128	FAR2	3	198759221	198812231	-	1831	protein_coding	fatty acyl-CoA reductase 2 [Source:NCBI gene (formerly Entrezgene);Acc:101109003] && sp|Q0P5J1|FACR2_BOVIN Fatty acyl-CoA reductase 2 OS=Bos taurus OX=9913 GN=FAR2 PE=2 SV=1 && PF07993:Male sterility protein|PF03015:Male sterility protein	-
novel.678	6.00260236926347	12.4729200518728	2.99066174640002	3.15416916054276	0	0	2.02350989243344	15.4678391685445	12.1036271399762	2.74026634209296	14.1488338848865	10.7511927258889	32.2076422133879	1.76962174675495	3.80626617435892	12.7412890316474	-1.74275	0.0258580688609307	0.52780694794917	-	17	40934370	40953588	-	1650	-	- && sp|Q2LD37|BLTP1_HUMAN Bridge-like lipid transfer protein family member 1 OS=Homo sapiens OX=9606 GN=BLTP1 PE=1 SV=2 && -	-
novel.617	5658.45316675903	15488.248474413	17466.4614862249	28761.8171852692	32814.4419985537	6082.33103639609	23361.421708144	17143.8900270218	4097.07778688195	8095.66019665665	3712.04763279916	4857.88508245167	5458.70736059026	19201.2807631646	18519.0250079657	8938.07840708087	1.05097420679107	0.0258736116058986	0.52780694794917	-	16	33519934	33529885	+	2260	-	- && sp|P49907|SEPP1_BOVIN Selenoprotein P OS=Bos taurus OX=9913 GN=SELENOP PE=2 SV=2 && PF04592:Selenoprotein P, N terminal region	-
ENSOARG00020021332	12.0052047385269	16.6305600691637	32.8972792104002	73.5972804126643	107.24925597753	20.1612508184797	11.1293044083839	8.83876523916829	17.1468051149663	10.9610653683719	36.3827157039939	16.5402965013676	19.519783159629	7.07848698701981	39.0957336621642	16.6382740106453	1.23478255282472	0.0259391350684386	0.528141423396305	ENSOARG00020021332	KZ319282.1	4358631	4361825	+	2997	lncRNA	- && sp|Q9UII4|HERC5_HUMAN E3 ISG15--protein ligase HERC5 OS=Homo sapiens OX=9606 GN=HERC5 PE=1 SV=2 && PF00632:HECT-domain (ubiquitin-transferase)|PF00415:Regulator of chromosome condensation (RCC1) repeat	-
novel.1104	6.00260236926347	10.3941000432273	19.9377449760001	28.3875224448848	30.6426445650087	6.36671078478306	13.1528143008173	13.2581478587524	3.02590678499405	15.5281759385268	7.07441694244326	4.96208895041028	1.9519783159629	4.42405436688738	16.4120199262835	7.17496702256816	1.20045823180732	0.0259939347022377	0.528256701354265	-	23	50788566	50795133	-	693	-	- && - && -	-
ENSOARG00020000134	5.00216864105289	2.07882000864546	0	3.15416916054276	0	6.36671078478306	1.01175494621672	12.1533022038564	3.02590678499405	18.2684422806198	12.1275719013313	18.1943261515044	0.975989157981452	0.884810873377476	2.51623193446298	9.37576419338069	-1.90779	0.026159801102079	0.531125480166007	ASZ1	4	57339856	57407979	+	1428	protein_coding	Ovis aries ankyrin repeat, SAM and basic leucine zipper domain containing 1 (ASZ1), mRNA. [Source:RefSeq mRNA;Acc:NM_001195309] && sp|Q09YI3|ASZ1_SHEEP Ankyrin repeat, SAM and basic leucine zipper domain-containing protein 1 OS=Ovis aries OX=9940 GN=ASZ1 PE=3 SV=1 && PF07647:SAM domain (Sterile alpha motif)|PF12796:Ankyrin repeats (3 copies)	-
ENSOARG00020017716	9.0039035538952	6.23646002593638	5.98132349280004	25.233353284342	17.2364875678174	13.7945400336966	14.1645692470341	4.41938261958415	5.04317797499009	0	5.05315495888804	0	0.975989157981452	15.0417848474171	13.0929481722174	4.36192707983726	1.58546628956633	0.0266883146380783	0.535947313953246	ENSOARG00020017716	X	121345725	121346902	-	300	protein_coding	- && - && -	-
ENSOARG00020026235	790.342645286357	3.11823001296819	0.996887248800007	1.05138972018092	5.74549585593913	67.9115817043527	0	1.10484565489604	42.3626949899167	173.550201665888	6948.08806847106	4239.27799330052	39.0395663192581	58.3975176429134	124.166604261228	1643.11726972064	-3.72606	0.026773643616895	0.535947313953246	ENSOARG00020026235	25	36547026	36556907	+	1173	protein_coding	collectin-46 [Source:NCBI gene (formerly Entrezgene);Acc:101108297] && sp|P23805|CONG_BOVIN Conglutinin OS=Bos taurus OX=9913 GN=CGN1 PE=1 SV=2 && PF01391:Collagen triple helix repeat (20 copies)|PF09006:Lung surfactant protein D coiled-coil trimerisation|PF00059:Lectin C-type domain	-
ENSOARG00020022496	252.109299509066	940.666053912071	1553.15033363041	1220.66346513005	847.460638751022	216.468166682624	4411.25156550489	808.747019383899	208.78756816459	117.831452709997	281.966046705953	253.066536470924	473.354741621004	1463.47718456635	1348.82421758859	515.318649946102	1.38816588248577	0.0267770612770728	0.535947313953246	CLDN2	X	136840060	136841165	-	1027	protein_coding	claudin 2 [Source:HGNC Symbol;Acc:HGNC:2041] && sp|Q765P1|CLD2_BOVIN Claudin-2 OS=Bos taurus OX=9913 GN=CLDN2 PE=2 SV=1 && PF00822:PMP-22/EMP/MP20/Claudin family	-
ENSOARG00020015418	6.00260236926347	16.6305600691637	19.9377449760001	31.5416916054276	104.376508049561	40.3225016369594	21.2468538705511	14.3629935136485	21.1813474949584	12.7879095964338	6.06378595066565	8.27014825068381	8.78390242183307	31.8531914415891	34.294066082418	14.7576112385446	1.21668466343445	0.0270228695060456	0.53794511432043	ENSOARG00020015418	5	54650222	54652621	+	2400	protein_coding	protocadherin beta-12-like [Source:NCBI gene (formerly Entrezgene);Acc:105608322] && sp|Q5DRD7|PCDBC_PANTR Protocadherin beta-12 OS=Pan troglodytes OX=9598 GN=PCDHB12 PE=3 SV=1 && PF16492:Cadherin cytoplasmic C-terminal|PF08266:Cadherin-like|PF00028:Cadherin domain	-
ENSOARG00020000473	46.0199514976866	164.226780682991	244.237375956002	191.352929072927	395.481631417144	108.234083341312	101.175494621672	163.517156924613	109.941279854784	126.052251736276	39.4146086793267	52.9289488043764	31.2316530554065	99.9836286916548	178.675463798533	89.0099325352054	1.00636036563633	0.027050284383938	0.53794511432043	F3	1	75837998	75848394	-	1285	protein_coding	coagulation factor III, tissue factor [Source:NCBI gene (formerly Entrezgene);Acc:101118918] && sp|P30931|TF_BOVIN Tissue factor OS=Bos taurus OX=9913 GN=F3 PE=1 SV=1 && PF09294:Interferon-alpha/beta receptor, fibronectin type III|PF01108:Tissue factor	-
novel.1981	21.0091082924221	70.6798802939456	6.97821074160005	1.05138972018092	31.6002272076652	6.36671078478306	109.269534191406	12.1533022038564	17.1468051149663	8.22079902627889	0	12.4052223760257	2.92796747394436	18.581028340927	35.2792944617146	10.2050177908569	1.78821315178461	0.0271908459814879	0.53794511432043	-	PEKD01007400.1	758	7241	-	561	-	- && - && -	-
ENSOARG00020011966	99.0429390928472	14.5517400605182	37.8817154544003	25.233353284342	0	35.0169093163068	17.1998340856842	97.2264176308512	64.5526780798731	57.5455931839522	109.148147111982	111.647001384231	89.7910025342936	35.392434935099	32.7037844705855	80.757610694326	-1.30403	0.0272053791149881	0.53794511432043	DCDC2	20	35914755	36052060	+	1431	protein_coding	doublecortin domain containing 2 [Source:HGNC Symbol;Acc:HGNC:18141] && sp|Q5DU00|DCDC2_MOUSE Doublecortin domain-containing protein 2 OS=Mus musculus OX=10090 GN=Dcdc2 PE=1 SV=2 && PF03607:Doublecortin	-
ENSOARG00020024661	0	2.07882000864546	2.99066174640002	15.7708458027138	1.91516528531304	0	0	0	0	0	0	0.827014825068381	0	0	3.25078469186747	0.118144975009769	3.7928376499805	0.0273045586418661	0.539095790044778	ENSOARG00020024661	26	6649580	6650104	-	252	protein_coding	- && sp|Q8TC21|ZN596_HUMAN Zinc finger protein 596 OS=Homo sapiens OX=9606 GN=ZNF596 PE=1 SV=2 && -	-
novel.490	38.016481672002	87.3104403631093	71.7758819136005	124.063986981348	5.74549585593913	18.0390138902187	64.7523165578699	58.5568197094899	91.7858391448196	162.589136297516	202.126198355522	73.6043194310859	116.142709799793	166.344444194966	58.5290881762983	124.449923847599	-1.08914	0.0275434935538192	0.541234225987939	-	14	65314145	65322856	+	2952	-	- && sp|Q8WY07|CTR3_HUMAN Cationic amino acid transporter 3 OS=Homo sapiens OX=9606 GN=SLC7A3 PE=1 SV=1 && PF13520:Amino acid permease	-
ENSOARG00020026024	7.00303609747405	16.6305600691637	14.9533087320001	17.8736252430756	13.4061569971913	49.872567814134	13.1528143008173	8.83876523916829	32.2763390399366	66.6798143242621	55.5847045477685	40.5237264283506	34.1596205293508	27.4291370747018	18.9845813219794	37.9274438833627	-1.00335	0.0277077062962789	0.542485572864277	KIF19	11	6181155	6208239	+	2994	protein_coding	kinesin family member 19 [Source:HGNC Symbol;Acc:HGNC:26735] && sp|Q2TAC6|KIF19_HUMAN Kinesin-like protein KIF19 OS=Homo sapiens OX=9606 GN=KIF19 PE=2 SV=2 && PF00225:Kinesin motor domain	-
ENSOARG00020024777	553.23985170045	1533.12975637603	1147.41722336881	138.783443063881	380.160309134639	872.23937751528	591.87664353678	11902.502240195	537.602772133943	290.468232261854	192.019888437746	602.066792649781	1223.89040410874	1657.25076583601	745.263800670838	2343.6858708033	-1.6529	0.0277204470151799	0.542485572864277	APOA4	15	30189213	30191824	-	1238	protein_coding	apolipoprotein A4 [Source:NCBI gene (formerly Entrezgene);Acc:101117014] && sp|Q32PJ2|APOA4_BOVIN Apolipoprotein A-IV OS=Bos taurus OX=9913 GN=APOA4 PE=2 SV=1 && PF01442:Apolipoprotein A1/A4/E domain	-
ENSOARG00020016266	1633.70827816787	2692.07191119587	4537.83075653763	4697.60926976834	4294.7581523145	1787.98461205991	4679.36662625232	4653.60989842211	1004.60105261803	1191.10243669641	859.036343010967	548.310829020336	843.254632495975	3013.66583472368	3474.76137232806	1730.51157528393	1.00579983997289	0.0278418526039907	0.542485572864277	TCN2	17	78818140	78833558	+	2147	protein_coding	transcobalamin 2 [Source:NCBI gene (formerly Entrezgene);Acc:101112851] && sp|Q9XSC9|TCO2_BOVIN Transcobalamin-2 OS=Bos taurus OX=9913 GN=TCN2 PE=1 SV=1 && PF01122:Eukaryotic cobalamin-binding protein	-
ENSOARG00020016577	17.0073733795798	8.31528003458184	6.97821074160005	0	0	8.48894771304408	13.1528143008173	12.1533022038564	20.1727118999603	14.6147538244958	29.3082987615506	27.2914892272566	7.80791326385162	24.7747044545693	7.7060894528033	19.4461676622201	-1.33763	0.0279822738904034	0.543001737701241	POU2F3	15	33617144	33701879	+	1323	protein_coding	POU class 2 homeobox 3 [Source:HGNC Symbol;Acc:HGNC:19864] && sp|Q9UKI9|PO2F3_HUMAN POU domain, class 2, transcription factor 3 OS=Homo sapiens OX=9606 GN=POU2F3 PE=2 SV=3 && PF00046:Homeodomain|PF00157:Pou domain - N-terminal to homeobox domain	-
ENSOARG00020010861	3.00130118463173	22.8670200951001	0	0	2.87274792796957	2.12223692826102	0	2.20969130979207	0	0	0	0	0	0	4.40904373370891	0.315670187113153	3.82130919825266	0.0280074846337694	0.543001737701241	ENSOARG00020010861	18	59801982	59809670	-	1393	protein_coding	- && sp|A2I7N2|SPA36_BOVIN Serpin A3-6 OS=Bos taurus OX=9913 GN=SERPINA3-6 PE=3 SV=1 && PF00079:Serpin (serine protease inhibitor)	-
ENSOARG00020015933	2.00086745642116	3.11823001296819	1.99377449760001	0	0	0	3.03526483865015	1.10484565489604	6.0518135699881	7.3073769122479	2.02126198355522	6.61611860054704	5.85593494788871	3.5392434935099	1.44973382937707	4.64237073751899	-1.68869	0.0283075603916165	0.545333925630268	U6	12	29860903	29861009	-	107	snRNA	U6 spliceosomal RNA [Source:RFAM;Acc:RF00026] && - && -	-
ENSOARG00020008007	0	1.03941000432273	0	0	0	0	0	1.10484565489604	1.00863559499802	0.913422114030988	0	4.1350741253419	0	11.5025413539072	0.148487143474676	2.66635983473916	-3.4329	0.028321406582809	0.545333925630268	ENSOARG00020008007	14	67351232	67355105	-	822	protein_coding	- && sp|Q8N109|KI2LA_HUMAN Killer cell immunoglobulin-like receptor 2DL5A OS=Homo sapiens OX=9606 GN=KIR2DL5A PE=3 SV=1 && PF00047:Immunoglobulin domain	-
ENSOARG00020007972	66.0286260618982	170.463240708928	238.256052463202	402.682262829292	197.262024387244	152.801058834794	331.855622359083	255.219346280984	75.6476696248513	85.8616787189129	45.4783946299924	62.0261118801285	32.2076422133879	204.391311750197	222.764126806349	108.690307871208	1.03593816941883	0.0283662446308592	0.545333925630268	TLDC2	13	68709337	68717542	+	654	protein_coding	TBC/LysM-associated domain containing 2 [Source:NCBI gene (formerly Entrezgene);Acc:101101910] && sp|Q0IID2|TLDC2_BOVIN TLD domain-containing protein 2 OS=Bos taurus OX=9913 GN=TLDC2 PE=2 SV=1 && PF07534:TLD	-
ENSOARG00020022021	24.0104094770539	107.059230445241	53.8319114352004	127.218156141891	236.522912736161	19.1001323543492	375.361085046402	34.2502153017771	58.500864509885	84.9482566048819	18.191357851997	62.8531267051969	15.6158265277032	102.638061311787	134.729119662328	53.8568155447469	1.32173951090424	0.0285204902571475	0.545333925630268	HOXB6	11	25431703	25433406	-	675	protein_coding	homeobox B6 [Source:NCBI gene (formerly Entrezgene);Acc:101120592] && sp|P09023|HXB6_MOUSE Homeobox protein Hox-B6 OS=Mus musculus OX=10090 GN=Hoxb6 PE=1 SV=2 && PF00046:Homeodomain	-
ENSOARG00020002670	0	3.11823001296819	0.996887248800007	1.05138972018092	20.109235495787	0	0	0	0	0.913422114030988	0	0	0	0	3.6108203539623	0.130488873432998	3.95012795650295	0.028668369708688	0.546452674739805	SMCO3	3	215222050	215222727	+	678	protein_coding	single-pass membrane protein with coiled-coil domains 3 [Source:NCBI gene (formerly Entrezgene);Acc:101107180] && sp|A2RU48|SMCO3_HUMAN Single-pass membrane and coiled-coil domain-containing protein 3 OS=Homo sapiens OX=9606 GN=SMCO3 PE=1 SV=1 && PF15047:Protein of unknown function (DUF4533)	-
ENSOARG00020020748	2.00086745642116	2.07882000864546	2.99066174640002	1.05138972018092	5.74549585593913	5.30559232065255	4.04701978486687	2.20969130979207	5.04317797499009	20.0952865086817	19.2019888437746	9.92417790082057	0.975989157981452	6.19367611364233	3.31712098472944	9.09199825852611	-1.45616	0.0289769881665393	0.550383588841662	IGSF1	X	123493382	123508823	+	4137	protein_coding	immunoglobulin superfamily member 1 [Source:NCBI gene (formerly Entrezgene);Acc:101111779] && sp|Q8N6C5|IGSF1_HUMAN Immunoglobulin superfamily member 1 OS=Homo sapiens OX=9606 GN=IGSF1 PE=1 SV=3 && PF13895:Immunoglobulin domain	-
ENSOARG00020001082	31.0134455745279	41.5764001729092	16.9470832296001	64.134772931036	190.558945888648	70.0338186326137	32.376158278935	36.4599066115692	47.4058729649068	29.2295076489916	29.3082987615506	13.2322372010941	40.991544635221	22.1202718344369	63.8058035297528	31.2496628082529	1.03332283728486	0.0290570189408765	0.550610985388952	ENSOARG00020001082	3	74598027	74781687	-	415	protein_coding	- && sp|P07033|ACYP2_BOVIN Acylphosphatase-2 OS=Bos taurus OX=9913 GN=ACYP2 PE=1 SV=2 && PF00708:Acylphosphatase	-
novel.1037	11.0047710103164	0	0.996887248800007	0	1.91516528531304	1.06111846413051	7.08228462351703	1.10484565489604	1.00863559499802	0	0	0	0	0.884810873377476	3.15146094743956	0.428327446181647	2.92819399593901	0.0291104206480569	0.550610985388952	-	21	45102313	45104948	-	304	-	- && - && -	-
ENSOARG00020006162	12.0052047385269	30.1428901253592	29.9066174640002	19.9764046834375	188.643780603335	19.1001323543492	44.5172176335356	16.5726848234405	30.2590678499405	37.4503066752705	14.1488338848865	15.7132816762992	6.83192410587016	23.0050827078144	49.1846068003633	20.5687402462174	1.25849189533406	0.0291174068239843	0.550610985388952	SNCAIP	5	30668585	30771367	-	3497	protein_coding	synuclein alpha interacting protein [Source:NCBI gene (formerly Entrezgene);Acc:101111543] && sp|Q9Y6H5|SNCAP_HUMAN Synphilin-1 OS=Homo sapiens OX=9606 GN=SNCAIP PE=1 SV=2 && PF12796:Ankyrin repeats (3 copies)|PF16700:Synphilin-1 alpha-Synuclein-binding domain	-
novel.1715	0	0	0	4.20555888072367	0	0	0	6.62907392937622	0	2.74026634209296	2.02126198355522	16.5402965013676	0.975989157981452	3.5392434935099	0.600794125817668	4.63516162969762	-2.97568	0.0292237164476268	0.551253157070747	-	7	18483541	18484178	-	429	-	- && sp|A0A1B0GX56|TRDV1_HUMAN T cell receptor delta variable 1 OS=Homo sapiens OX=9606 GN=TRDV1 PE=1 SV=1 && -	-
ENSOARG00020011297	13.0056384667375	8.31528003458184	4.98443624400003	4.20555888072367	52.6670453461087	8.48894771304408	0	0	6.0518135699881	6.39395479821692	2.02126198355522	4.96208895041028	3.90395663192581	3.5392434935099	13.0952723835994	3.83890277537232	1.76448492763919	0.029272185010963	0.551253157070747	CCN5	13	76240422	76252595	+	753	protein_coding	cellular communication network factor 5 [Source:NCBI gene (formerly Entrezgene);Acc:101106613] && sp|O76076|CCN5_HUMAN CCN family member 5 OS=Homo sapiens OX=9606 GN=CCN5 PE=1 SV=1 && PF00219:Insulin-like growth factor binding protein|PF00093:von Willebrand factor type C domain	-
ENSOARG00020015648	0	67.5616502809775	1.99377449760001	0	17.2364875678174	7.42782924891357	1.01175494621672	3.31453696468811	1.00863559499802	0.913422114030988	8.08504793422087	2.48104447520514	0	0.884810873377476	13.6044995059322	2.38392827950294	2.51956958381785	0.0292987585648268	0.551253157070747	ENSOARG00020015648	11	8143538	8150498	-	192	protein_coding	- && sp|Q9NSC7|SIA7A_HUMAN Alpha-N-acetylgalactosaminide alpha-2,6-sialyltransferase 1 OS=Homo sapiens OX=9606 GN=ST6GALNAC1 PE=2 SV=1 && -	-
ENSOARG00020020165	25.0108432052645	12.4729200518728	15.9501959808001	22.0791841237993	75.6490287698652	26.5279616032628	9.10579451595046	24.3066044077128	13.1122627349742	12.7879095964338	17.1807268602193	5.78910377547866	5.85593494788871	10.6177304805297	26.6851326072593	12.8071818290339	1.06994973143429	0.0293606908331158	0.551253157070747	SVIP	X	80232615	80239291	-	649	protein_coding	small VCP interacting protein [Source:NCBI gene (formerly Entrezgene);Acc:105604019] && sp|Q8NHG7|SVIP_HUMAN Small VCP/p97-interacting protein OS=Homo sapiens OX=9606 GN=SVIP PE=1 SV=1 && -	-
ENSOARG00020019439	96.0416379082155	112.256280466855	105.670048372801	261.796040325049	832.139316468518	174.023428117404	93.0814550519381	88.3876523916829	146.252161274712	137.013317104648	92.9781	136.457446136283	117.118698957774	114.140602665694	239.286886672968	118.906847110619	1.00896195117935	0.0295481385040812	0.551253157070747	ATP23	3	173189913	173332019	-	2357	protein_coding	mitochondrial inner membrane protease ATP23 homolog [Source:NCBI gene (formerly Entrezgene);Acc:101118866] && sp|Q9Y6H3|ATP23_HUMAN Mitochondrial inner membrane protease ATP23 homolog OS=Homo sapiens OX=9606 GN=ATP23 PE=1 SV=3 && PF09768:Peptidase M76 family	-
ENSOARG00020002356	885.383849466362	413.685181720447	722.743255380005	410.041990870558	89.0551857670565	380.941528622853	420.890057626155	112.694256799396	636.449060443749	641.222324049754	3065.24379806149	2551.34073533595	588.521462262816	445.059869308871	474.677292779062	1148.64735803743	-1.27498	0.0296352577927498	0.551253157070747	PSAT1	2	62190101	62217105	-	1295	protein_coding	phosphoserine aminotransferase 1 [Source:NCBI gene (formerly Entrezgene);Acc:101120382] && sp|Q9Y617|SERC_HUMAN Phosphoserine aminotransferase OS=Homo sapiens OX=9606 GN=PSAT1 PE=1 SV=2 && PF00266:Aminotransferase class-V	-
ENSOARG00020009236	5.00216864105289	9.35469003890457	4.98443624400003	23.1305738439802	140.764648470509	1.06111846413051	6.07052967730031	0	18.1554407099643	11.8744874824028	3.03189297533283	8.27014825068381	0.975989157981452	0.884810873377476	27.1954521971253	6.17039563567753	2.13904516105768	0.0296378620745144	0.551253157070747	GRB14	2	156600617	156725422	+	1623	protein_coding	growth factor receptor bound protein 14 [Source:NCBI gene (formerly Entrezgene);Acc:101105217] && sp|Q5ICW4|GRB14_BOVIN Growth factor receptor-bound protein 14 OS=Bos taurus OX=9913 GN=GRB14 PE=1 SV=1 && PF00788:Ras association (RalGDS/AF-6) domain|PF00169:PH domain|PF08947:BPS (Between PH and SH2)|PF00017:SH2 domain	-
novel.1968	0	0	1.99377449760001	0	0	0	0	1.10484565489604	2.01727118999603	10.0476432543409	4.04252396711043	4.1350741253419	0	0	0.284824928228573	3.04962259881218	-3.20793	0.0296758570665542	0.551253157070747	-	PEKD01007035.1	11901	14476	-	328	-	- && - && -	-
novel.119	14.0060721949481	9.35469003890457	37.8817154544003	7.35972804126643	0	20.1612508184797	22.2586088167678	46.4035175056335	18.1554407099643	57.5455931839522	39.4146086793267	51.2749191542396	25.3757181075178	16.811406594172	15.8602950521095	36.4258862764009	-1.20024	0.0296772865637573	0.551253157070747	-	1	118664350	118693844	-	2353	-	- && sp|O00370|LORF2_HUMAN LINE-1 retrotransposable element ORF2 protein OS=Homo sapiens OX=9606 PE=1 SV=1 && -	-
novel.687	2.00086745642116	0	6.97821074160005	0	7.66066114125218	0	4.04701978486687	0	0	0	0	0.827014825068381	0	0.884810873377476	2.95525130344861	0.244546528349408	3.2503133426608	0.0296888379284727	0.551253157070747	-	17	68287972	68305715	-	339	-	- && - && -	-
ENSOARG00020006683	9.0039035538952	27.024660112391	12.9595342344001	17.8736252430756	122.570578260035	18.0390138902187	15.1763241932508	0	22.1899830899564	7.3073769122479	7.07441694244326	14.8862668512309	0	16.811406594172	31.806805641038	9.75277862715006	1.70217499069174	0.0297346185394258	0.551253157070747	PELI3	21	46286629	46294664	+	1410	protein_coding	pellino E3 ubiquitin protein ligase family member 3 [Source:NCBI gene (formerly Entrezgene);Acc:101114654] && sp|Q8N2H9|PELI3_HUMAN E3 ubiquitin-protein ligase pellino homolog 3 OS=Homo sapiens OX=9606 GN=PELI3 PE=1 SV=2 && PF04710:Pellino	-
ENSOARG00020003367	0	0	0	1.05138972018092	0	0	0	2.20969130979207	1.00863559499802	4.56711057015494	2.02126198355522	0	0.975989157981452	1.76962174675495	0.150198531454417	1.79318719474809	-2.84549	0.0299969645015122	0.551253157070747	ENSOARG00020003367	18	32754774	32758074	-	1524	lncRNA	- && sp|P28293|CATG_MOUSE Cathepsin G OS=Mus musculus OX=10090 GN=Ctsg PE=1 SV=2 && PF00089:Trypsin	-
ENSOARG00020008142	348.150937417281	920.917263829939	1126.48259114401	1089.23975010743	1530.21706296512	697.154830933745	1843.41751200686	764.553193188057	434.721941444145	765.447731557968	232.44512810885	153.824757462719	140.542438749329	1198.91873342648	1079.36856405777	527.20770341965	1.03375509323053	0.0300120719592193	0.551253157070747	COLEC12	23	40023036	40200729	-	2588	protein_coding	collectin subfamily member 12 [Source:NCBI gene (formerly Entrezgene);Acc:101102949] && sp|A6QP79|COL12_BOVIN Collectin-12 OS=Bos taurus OX=9913 GN=COLEC12 PE=2 SV=1 && PF00059:Lectin C-type domain|PF01391:Collagen triple helix repeat (20 copies)	-
novel.1964	123.053348569901	250.497811041778	397.758012271203	520.437911489555	561.143428596722	167.656717332621	525.100817086477	199.977063536183	89.7685679548235	12.7879095964338	19.2019888437746	98.4147641831373	127.85457969557	475.143439003705	363.664006626894	146.164044687661	1.31483807590474	0.0300504891422544	0.551253157070747	-	PEKD01006988.1	17828	19842	-	1536	-	- && - && PF15225:Interleukin 32	-
ENSOARG00020021097	0	1.03941000432273	0.996887248800007	2.10277944036184	0.957582642656522	1.06111846413051	0	4.41938261958415	1.00863559499802	10.0476432543409	0	3.30805930027352	3.90395663192581	2.65443262013243	0.879682542895944	3.62030143160783	-2.05547	0.0300546721500043	0.551253157070747	ENSOARG00020021097	5	86776419	86776553	-	135	snoRNA	- && - && -	-
ENSOARG00020011395	19.008240836001	111.216870462532	138.567327583201	260.744650604868	81.3945246258044	58.3615155271781	233.715392576062	112.694256799396	47.4058729649068	63.0261258681382	15.1594648766641	12.4052223760257	45.8714904251283	99.0988178182773	129.001217459378	56.5230358755052	1.19133177284973	0.0300759200711904	0.551253157070747	COL13A1	25	27011368	27164871	+	2938	protein_coding	collagen type XIII alpha 1 chain [Source:HGNC Symbol;Acc:HGNC:2190] && sp|Q5TAT6|CODA1_HUMAN Collagen alpha-1(XIII) chain OS=Homo sapiens OX=9606 GN=COL13A1 PE=1 SV=1 && PF01391:Collagen triple helix repeat (20 copies)	-
ENSOARG00020000294	37.0160479437914	23.9064300994228	33.8941664592002	19.9764046834375	157.04355339567	46.6892124217425	26.3056286016347	35.3550609566732	28.2417966599445	34.7100403331775	28.297667769773	12.4052223760257	10.735880737796	18.581028340927	49.2616348006998	24.0466710249024	1.03927640633981	0.0304138804195204	0.555395707253462	PHETA2	3	233930689	233931468	+	780	protein_coding	PH domain containing endocytic trafficking adaptor 2 [Source:HGNC Symbol;Acc:HGNC:27161] && sp|Q1RMU7|SESQ2_BOVIN Sesquipedalian-2 OS=Bos taurus OX=9913 GN=PHETA2 PE=2 SV=1 && PF00169:PH domain	-
ENSOARG00020024324	21.0091082924221	28.0640701167137	38.8786027032003	48.3639271283223	1.91516528531304	11.6723031054356	69.8110912889535	4.41938261958415	16.1381695199683	10.9610653683719	8.08504793422087	4.96208895041028	17.5678048436661	28.3139479480792	31.3877525600515	12.9210724549001	1.27754467333084	0.0305064469814697	0.555541479294865	ENSOARG00020024324	11	50083699	50093122	-	480	protein_coding	chromosome 11 C17orf78 homolog [Source:NCBI gene (formerly Entrezgene);Acc:101111465] && sp|A6H7F9|CQ078_BOVIN Uncharacterized protein C17orf78 homolog OS=Bos taurus OX=9913 PE=2 SV=1 && PF15829:Domain of unknown function (DUF4711)	-
ENSOARG00020001258	11.0047710103164	1.03941000432273	3.98754899520003	9.46250748162827	3.83033057062609	6.36671078478306	3.03526483865015	2.20969130979207	34.2936102299326	17.3550201665888	8.08504793422087	9.92417790082057	11.7118698957774	8.84810873377476	5.53236338364667	13.2039323101296	-1.25692	0.0306884701824811	0.557275945067019	ENSOARG00020001258	3	235505692	235532336	-	1781	protein_coding	sulfotransferase family 4A member 1 [Source:NCBI gene (formerly Entrezgene);Acc:101107692] && sp|Q9BR01|ST4A1_HUMAN Sulfotransferase 4A1 OS=Homo sapiens OX=9606 GN=SULT4A1 PE=1 SV=2 && PF00685:Sulfotransferase domain	-
ENSOARG00020025722	22.0095420206327	15.591150064841	4.98443624400003	15.7708458027138	2.87274792796957	11.6723031054356	5.05877473108359	3.31453696468811	5.04317797499009	6.39395479821692	2.02126198355522	8.27014825068381	1.9519783159629	7.07848698701981	11.1371142709538	4.86764932501669	1.17400862145582	0.0310209771228616	0.558700559067383	HIGD1B	11	18498325	18499861	-	300	protein_coding	HIG1 hypoxia inducible domain family member 1B [Source:NCBI gene (formerly Entrezgene);Acc:101116490] && sp|Q9P298|HIG1B_HUMAN HIG1 domain family member 1B OS=Homo sapiens OX=9606 GN=HIGD1B PE=1 SV=1 && PF04588:Hypoxia induced protein conserved region	-
ENSOARG00020025788	4.00173491284231	5.19705002161365	5.98132349280004	9.46250748162827	5.74549585593913	1.06111846413051	8.09403956973374	5.52422827448018	12.1036271399762	19.1818643946507	17.1807268602193	15.7132816762992	3.90395663192581	7.96329786039729	5.64903854266966	11.6529975482784	-1.04918	0.0310503609275225	0.558700559067383	ENSOARG00020025788	19	58245667	58245806	+	140	snoRNA	- && - && -	-
ENSOARG00020015070	5.00216864105289	3.11823001296819	0	10.5138972018092	26.8123139943826	2.12223692826102	0	1.10484565489604	0	0	1.01063099177761	3.30805930027352	2.92796747394436	0.884810873377476	6.79554953978199	1.31947347060986	2.35421891632389	0.031238593419877	0.558786187288499	ENSOARG00020015070	2	216995448	217063165	+	4068	protein_coding	aldehyde oxidase 4-like [Source:NCBI gene (formerly Entrezgene);Acc:101104808] && sp|Q3TYQ9|AOXD_MOUSE Aldehyde oxidase 4 OS=Mus musculus OX=10090 GN=Aox4 PE=1 SV=1 && PF02738:Molybdopterin-binding domain of aldehyde dehydrogenase|PF01799:[2Fe-2S] binding domain|PF03450:CO dehydrogenase flavoprotein C-terminal domain|PF00941:FAD binding domain in molybdopterin dehydrogenase|PF01315:Aldehyde oxida…	-
ENSOARG00020005460	30.0130118463173	14.5517400605182	18.9408577272001	58.8778243301314	173.32245832083	23.3446062108712	16.1880791394675	9.94361089406433	40.3454237999207	21.9221307367437	11.1169409095537	14.0592520261625	5.85593494788871	33.6228131883441	47.8912253764766	19.552300928954	1.29235656560783	0.0314043751984418	0.560520243550379	FAM229B	8	28303009	28304928	-	243	protein_coding	family with sequence similarity 229 member B [Source:NCBI gene (formerly Entrezgene);Acc:101108396] && sp|A5LFY3|F229B_MACFA Protein FAM229B OS=Macaca fascicularis OX=9541 GN=FAM229B PE=3 SV=1 && -	-
ENSOARG00020024770	1.00043372821058	0	2.99066174640002	1.05138972018092	1.91516528531304	10.6111846413051	1.01175494621672	1.10484565489604	0	0.913422114030988	0	0	0	0.884810873377476	2.65437000966091	0.414725520329214	2.67266780610734	0.0314237069121727	0.560520243550379	ENSOARG00020024770	26	6812588	6813791	+	285	protein_coding	- && sp|Q95M67|DEFB1_CERER Beta-defensin 1 OS=Cercopithecus erythrogaster OX=161496 GN=DEFB1 PE=3 SV=1 && -	-
novel.1824	67.0290597901087	13.5123300561955	13.9564214832001	106.190361738273	22.0244	11.6723031054356	48.5642374184025	3.31453696468811	39.3367882049227	19.1818643946507	3.03189297533283	0.827014825068381	24.3997289495363	8.84810873377476	40.421302053245	14.1342764354248	1.51715785788033	0.0315209334304042	0.560520243550379	-	8	89271980	89274243	-	1840	-	- && - && -	-
ENSOARG00020003136	28.0121443898962	28.0640701167137	5.98132349280004	17.8736252430756	5.74549585593913	70.0338186326137	26.3056286016347	9.94361089406433	15.1295339249703	6.39395479821692	12.1275719013313	0	0	16.811406594172	26.0023009046676	8.62943973039355	1.59361111089621	0.0316281950300405	0.560520243550379	ENSOARG00020003136	5	12930048	12933679	-	1398	protein_coding	- && sp|Q8NI99|ANGL6_HUMAN Angiopoietin-related protein 6 OS=Homo sapiens OX=9606 GN=ANGPTL6 PE=1 SV=1 && PF00147:Fibrinogen beta and gamma chains, C-terminal globular domain	-
ENSOARG00020021774	1.00043372821058	0	0	0	151.29805753973	16.9778954260882	2.02350989243344	0	2.01727118999603	0.913422114030988	0	6.61611860054704	1.9519783159629	0	24.4714137980661	1.64268431721957	3.8869679784871	0.0318880158655539	0.56244809608308	FGL1	26	20877033	20894984	+	1165	protein_coding	fibrinogen like 1 [Source:NCBI gene (formerly Entrezgene);Acc:101118665] && sp|Q3SZZ7|FGL1_BOVIN Fibrinogen-like protein 1 OS=Bos taurus OX=9913 GN=FGL1 PE=2 SV=1 && PF00147:Fibrinogen beta and gamma chains, C-terminal globular domain	-
novel.1801	1.00043372821058	1.03941000432273	1.99377449760001	12.616676642171	0	5.30559232065255	0	0	0	0	0	0	1.9519783159629	0	3.13655531327956	0.278854045137558	3.32683797469091	0.0319328304957476	0.562776875810713	-	8	96049600	96056066	+	558	-	- && - && -	-
novel.1719	6.00260236926347	2.07882000864546	3.98754899520003	4.20555888072367	1.91516528531304	9.55006617717459	6.07052967730031	3.31453696468811	1.00863559499802	0.913422114030988	0	3.30805930027352	2.92796747394436	0	4.83004162766008	1.63894592113357	1.55970512770036	0.0320178648478927	0.563351973890786	-	7	24008113	24008756	-	424	-	- && sp|A0A0B4J263|TVA39_HUMAN T cell receptor alpha variable 39 OS=Homo sapiens OX=9606 GN=TRAV39 PE=3 SV=1 && -	-
novel.1946	72.0312284311616	13.5123300561955	16.9470832296001	38.901419646694	133.103987329257	41.3836201010899	31.3644033327183	40.8792892311534	21.1813474949584	18.2684422806198	19.2019888437746	26.4644744021882	9.75989157981452	34.5076240617216	49.6062960181023	24.3233	1.03035683283569	0.0323208946353307	0.56448337004324	-	PEKD01006513.1	8319	12173	-	1809	-	- && - && -	-
ENSOARG00020013607	3.00130118463173	5.19705002161365	0.996887248800007	6.30833832108551	3.83033057062609	6.36671078478306	2.02350989243344	1.10484565489604	1.00863559499802	2.74026634209296	0	0	2.92796747394436	0.884810873377476	3.9605897177105	1.23807513418698	1.67999432019963	0.0323965135634724	0.56448337004324	ENSOARG00020013607	21	47220832	47224216	-	1140	protein_coding	double C2-like domain-containing protein gamma [Source:NCBI gene (formerly Entrezgene);Acc:101121557] && sp|Q9ESN1|DOC2G_MOUSE Double C2-like domain-containing protein gamma OS=Mus musculus OX=10090 GN=Doc2g PE=2 SV=1 && PF00168:C2 domain	-
ENSOARG00020004177	82.0355657132674	41.5764001729092	38.8786027032003	119.858428100625	474.960990757635	47.750330885873	38.4466879562353	20.9920674430247	86.7426611698295	56.6321710699212	81.8611103339863	46.3128302038293	31.2316530554065	39.8164893019864	120.501000898535	51.9412832254263	1.21468576068776	0.0326418589945984	0.565885093690707	TMEM59L	5	4629777	4635070	-	1314	protein_coding	transmembrane protein 59 like [Source:HGNC Symbol;Acc:HGNC:13237] && sp|Q0VCT2|TM59L_BOVIN Transmembrane protein 59-like OS=Bos taurus OX=9913 GN=TMEM59L PE=2 SV=1 && PF12280:Brain specific membrane anchored protein	-
novel.369	6.00260236926347	6.23646002593638	4.98443624400003	13.6680663623519	23.939566066413	5.30559232065255	3.03526483865015	0	1.00863559499802	3.65368845612395	3.03189297533283	3.30805930027352	3.90395663192581	8.84810873377476	9.02456974675251	3.3934773846327	1.39212200490075	0.0328566378435829	0.565885093690707	-	13	56259232	56260016	+	785	-	- && - && -	-
novel.771	8.00346982568462	0	3.98754899520003	8.41111776144735	0.957582642656522	0	0	0	1.00863559499802	0	0	0.827014825068381	0	0	3.05138846071265	0.2622357742952	3.2911433165961	0.0329382717418504	0.565885093690707	-	19	10862671	10869235	-	375	-	- && - && -	-
ENSOARG00020009948	4.00173491284231	1.03941000432273	1.99377449760001	0	0	1.06111846413051	3.03526483865015	3.31453696468811	2.01727118999603	2.74026634209296	5.05315495888804	7.44313342561543	4.87994578990726	6.19367611364233	1.59018610250653	4.52028354069002	-1.51472	0.0329653687128015	0.565885093690707	ENSOARG00020009948	11	22840092	22840195	+	104	snoRNA	- && - && -	-
ENSOARG00020005786	8.00346982568462	9.35469003890457	7.97509799040005	9.46250748162827	38.3033057062609	10.6111846413051	18.2115890319009	1.10484565489604	0	0.913422114030988	7.07441694244326	13.2322372010941	7.80791326385162	7.96329786039729	14.5602635308692	5.44230471953047	1.4064384905329	0.033154606216583	0.565885093690707	ENSOARG00020005786	13	54074390	54083033	+	2931	lncRNA	- && sp|A2AJN7|S4A11_MOUSE Sodium bicarbonate transporter-like protein 11 OS=Mus musculus OX=10090 GN=Slc4a11 PE=2 SV=1 && PF00955:HCO3- transporter family	-
ENSOARG00020006413	1462.63411064386	1167.25743485443	1697.69898470641	553.030992815163	9352.70967082625	1710.52296417838	1258.6231530936	1052.91790911592	1320.3039938524	1704.44566478182	1302.70334840134	750.92946116209	700.760215430683	1404.19485605005	2457.49675873116	1176.60792125633	1.0625957285614	0.0335032668664472	0.56703926936277	FBN1	7	63401351	63677967	+	9221	protein_coding	fibrillin 1 [Source:NCBI gene (formerly Entrezgene);Acc:101109620] && sp|P98133|FBN1_BOVIN Fibrillin-1 OS=Bos taurus OX=9913 GN=FBN1 PE=1 SV=2 && PF00683:TB domain|PF12662:Complement Clr-like EGF-like|PF14670:Coagulation Factor Xa inhibitory site|PF07645:Calcium-binding EGF domain|PF18193:Fibrillin 1 unique N-terminal domain	-
novel.1483	1.00043372821058	3.11823001296819	1.99377449760001	2.10277944036184	9.57582642656522	0	1.01175494621672	0	0	1.82684422806198	0	0	0.975989157981452	0	2.68611415027465	0.400404769434775	2.70216403321439	0.033566437358791	0.56703926936277	-	4	86327141	86332509	-	263	-	- && - && -	-
novel.1589	15.0065059231587	176.699700734864	205.358773252801	221.843230958174	54.5822106314218	15.9167769619577	492.724658807542	20.9920674430247	9.07772035498216	31.9697739910846	28.297667769773	23.1564151019147	31.2316530554065	242.438179305428	168.875979609988	55.3090681459449	1.60913346809963	0.0337492854321213	0.569370784578192	-	5	108078104	108148740	-	1618	-	- && sp|Q8BGD4|SO4C1_MOUSE Solute carrier organic anion transporter family member 4C1 OS=Mus musculus OX=10090 GN=Slco4c1 PE=1 SV=1 && PF03137:Organic Anion Transporter Polypeptide (OATP) family	-
ENSOARG00020025098	47.0203852258972	23.9064300994228	3.98754899520003	6.30833832108551	1.91516528531304	20.1612508184797	3.03526483865015	6.62907392937622	20.1727118999603	52.0650604997663	6.06378595066565	54.5829784545131	93.6949591662194	74.324113363708	15.1906262262926	43.9332404663156	-1.53425	0.0337683367470383	0.569370784578192	ENO4	22	40396944	40424068	+	1857	protein_coding	enolase 4 [Source:HGNC Symbol;Acc:HGNC:31670] && sp|A6NNW6|ENO4_HUMAN Enolase 4 OS=Homo sapiens OX=9606 GN=ENO4 PE=2 SV=4 && PF00113:Enolase, C-terminal TIM barrel domain	-
novel.1859	3.00130118463173	0	2.99066174640002	1.05138972018092	35.4305577782913	8.48894771304408	4.04701978486687	0	4.03454237999207	2.74026634209296	2.02126198355522	0	0	2.65443262013243	7.85855398963071	1.6357861893961	2.26701802657443	0.0340035597889368	0.569370784578192	-	9	88771955	88773473	+	1519	-	- && - && -	-
ENSOARG00020002477	0	1.03941000432273	0	0	0	2.12223692826102	0	2.20969130979207	2.01727118999603	1.82684422806198	6.06378595066565	3.30805930027352	1.9519783159629	0	0.451663847511964	2.48251861353602	-2.48967	0.0345534945917518	0.572391648691692	U6	2	32885633	32885735	+	103	snRNA	U6 spliceosomal RNA [Source:RFAM;Acc:RF00026] && - && -	-
ENSOARG00020004306	3.00130118463173	13.5123300561955	10.9657597368001	5.25694860090459	0	32.8946723880458	6.07052967730031	18.7823761332326	37.3195170149266	55.7187489558903	22.2338818191074	36.3886523030087	11.7118698957774	6.19367611364233	10.2430773776969	26.9069603193693	-1.39841	0.0348184376861087	0.572391648691692	ENSOARG00020004306	1	204431617	204472401	+	2190	protein_coding	solute carrier family 15 member 2 [Source:NCBI gene (formerly Entrezgene);Acc:101111412] && sp|Q16348|S15A2_HUMAN Solute carrier family 15 member 2 OS=Homo sapiens OX=9606 GN=SLC15A2 PE=1 SV=2 && PF00854:POT family	-
ENSOARG00020014740	3.00130118463173	3.11823001296819	11.9626469856001	0	155.128388110357	4.24447385652204	5.05877473108359	5.52422827448018	8.06908475998414	24.6623970788367	9.09567892599848	4.96208895041028	7.80791326385162	24.7747044545693	26.0734021258803	12.1280136725901	-1.27511	0.0349840846321728	0.572417157320775	PI15	9	55779673	55809135	+	777	protein_coding	peptidase inhibitor 15 [Source:NCBI gene (formerly Entrezgene);Acc:101109187] && sp|O43692|PI15_HUMAN Peptidase inhibitor 15 OS=Homo sapiens OX=9606 GN=PI15 PE=1 SV=1 && PF00188:Cysteine-rich secretory protein family	-
novel.1535	65.0281923336876	8.31528003458184	61.8070094256004	65.186162651217	43.0912189195435	128.395334159792	104.210759460322	64.0810479839701	19.1640763049623	10.0476432543409	42.4465016546595	39.6967116032823	24.3997289495363	38.0468675552315	68.0048509978206	33.9832253294261	1.0022909185174	0.0356453815785268	0.57376726145874	-	5	65528576	65550128	+	6198	-	- && - && -	-
novel.559	8.00346982568462	2.07882000864546	2.99066174640002	1.05138972018092	3.83033057062609	8.48894771304408	0	0	3.02590678499405	0.913422114030988	1.01063099177761	0.827014825068381	0	0.884810873377476	3.77765994065446	0.951683655606929	1.98647315717788	0.0358544068903375	0.57376726145874	-	15	19831199	19831604	+	406	-	- && - && -	-
novel.1757	0	1.03941000432273	0	2.10277944036184	0	1.06111846413051	0	5.52422827448018	4.03454237999207	1.82684422806198	0	4.96208895041028	0	7.07848698701981	0.600472558402154	3.34659868856633	-2.50871	0.0359881392427227	0.57376726145874	-	7	26355465	26355775	-	219	-	- && sp|A0A0B4J244|TVA3_HUMAN T cell receptor alpha variable 3 OS=Homo sapiens OX=9606 GN=TRAV3 PE=3 SV=1 && -	-
ENSOARG00020012776	0	3.11823001296819	0	0	0	1.06111846413051	0	3.31453696468811	2.01727118999603	4.56711057015494	3.03189297533283	0	3.90395663192581	4.42405436688738	0.597049782442671	3.03697467128359	-2.36738	0.0360293211226749	0.57376726145874	MYBPC3	15	83457576	83474838	-	3783	protein_coding	myosin binding protein C3 [Source:HGNC Symbol;Acc:HGNC:7551] && sp|Q14896|MYPC3_HUMAN Myosin-binding protein C, cardiac-type OS=Homo sapiens OX=9606 GN=MYBPC3 PE=1 SV=4 && PF18362:Tri-helix bundle domain|PF00041:Fibronectin type III domain|PF07679:Immunoglobulin I-set domain	-
novel.1703	20.0086745642116	2.07882000864546	2.99066174640002	17.8736252430756	32.5578098503217	6.36671078478306	8.09403956973374	9.94361089406433	4.03454237999207	3.65368845612395	8.08504793422087	4.96208895041028	2.92796747394436	4.42405436688738	12.8529059667387	5.43300006509189	1.25497526112167	0.036154147158352	0.57376726145874	-	7	90323339	90325238	+	655	-	- && - && -	-
ENSOARG00020001064	3.00130118463173	3.11823001296819	2.99066174640002	19.9764046834375	92.8855163376826	5.30559232065255	16.1880791394675	9.94361089406433	10.0863559499802	10.0476432543409	0	0	0	2.65443262013243	20.4951122036057	4.6760061026454	2.13969841643076	0.0362371811946342	0.57376726145874	ENSOARG00020001064	3	221156005	221208899	+	4513	protein_coding	- && sp|Q6IE36|OVOS2_HUMAN Ovostatin homolog 2 OS=Homo sapiens OX=9606 GN=OVOS2 PE=2 SV=2 && PF07703:Alpha-2-macroglobulin bait region domain|PF17789:Macroglobulin domain MG4|PF01835:MG2 domain|PF00207:Alpha-2-macroglobulin family|PF07677:A-macroglobulin receptor binding domain|PF17791:Macroglobulin domain MG3|PF07678:A-macroglobulin TED domain	-
ENSOARG00020014204	6.00260236926347	4.15764001729092	1.99377449760001	3.15416916054276	1.91516528531304	2.12223692826102	3.03526483865015	9.94361089406433	3.02590678499405	6.39395479821692	12.1275719013313	4.96208895041028	8.78390242183307	3.5392434935099	3.19726472813162	6.96803989205141	-1.11299	0.0362612213803896	0.57376726145874	ENSOARG00020014204	1	112105037	112105168	-	132	snoRNA	- && - && -	-
ENSOARG00020003088	7.00303609747405	2.07882000864546	1.99377449760001	2.10277944036184	14.3637396398478	3.18335539239153	4.04701978486687	0	0	0.913422114030988	0	2.48104447520514	3.90395663192581	2.65443262013243	4.96750355159823	1.42183654875634	1.77625771653747	0.036263482770098	0.57376726145874	KCNH4	11	20840749	20856413	+	3039	protein_coding	potassium voltage-gated channel subfamily H member 4 [Source:NCBI gene (formerly Entrezgene);Acc:101110253] && sp|Q9UQ05|KCNH4_HUMAN Potassium voltage-gated channel subfamily H member 4 OS=Homo sapiens OX=9606 GN=KCNH4 PE=2 SV=1 && PF13426:PAS domain|PF00520:Ion transport protein	-
ENSOARG00020009965	25.0108432052645	30.1428901253592	11.9626469856001	21.0277944036184	152.255640182387	18.0390138902187	30.3526483865015	27.6211413724009	12.1036271399762	31.9697739910846	5.05315495888804	9.09716307575219	15.6158265277032	24.7747044545693	41.2559253112785	18.0336273600535	1.19612786905891	0.0363118772632266	0.57376726145874	GNGT2	11	25966097	25969311	-	614	protein_coding	G protein subunit gamma transducin 2 [Source:NCBI gene (formerly Entrezgene);Acc:105608415] && sp|O97564|GBGT2_CANLF Guanine nucleotide-binding protein G(I)/G(S)/G(O) subunit gamma-T2 OS=Canis lupus familiaris OX=9615 GN=GNGT2 PE=3 SV=1 && -	-
ENSOARG00020022068	392.170021458547	1269.11961527805	2005.73714458561	3689.32652811484	761.278200911935	210.101455897841	3510.78966337201	450.777027197583	274.348881839461	266.719257297048	649.835727713002	376.291745406113	754.439619119662	2185.48285724237	1691.21751851698	708.270730830748	1.25560796087332	0.0363991695562867	0.57376726145874	HSD11B2	14	37815531	37821240	+	1841	protein_coding	Ovis aries hydroxysteroid 11-beta dehydrogenase 2 (HSD11B2), mRNA. [Source:RefSeq mRNA;Acc:NM_001009460] && sp|O77667|DHI2_BOVIN Corticosteroid 11-beta-dehydrogenase isozyme 2 OS=Bos taurus OX=9913 GN=HSD11B2 PE=1 SV=1 && PF00106:short chain dehydrogenase	-
ENSOARG00020005411	4.00173491284231	9.35469003890457	6.97821074160005	0	4.78791321328261	4.24447385652204	0	25.4114500626088	13.1122627349742	6.39395479821692	7.07441694244326	9.92417790082057	4.87994578990726	7.07848698701981	4.19528896616451	10.5535278879987	-1.32158	0.0364464789539719	0.574092120138717	ENSOARG00020005411	11	6898357	6904146	+	1827	protein_coding	E3 ubiquitin/ISG15 ligase TRIM25-like [Source:NCBI gene (formerly Entrezgene);Acc:101122710] && sp|Q96LD4|TRI47_HUMAN E3 ubiquitin-protein ligase TRIM47 OS=Homo sapiens OX=9606 GN=TRIM47 PE=1 SV=2 && PF00622:SPRY domain|PF00643:B-box zinc finger	-
ENSOARG00020016138	0	2.07882000864546	0.996887248800007	41.0041990870558	9.57582642656522	0	44.5172176335356	2.20969130979207	0	0	0	0	1.9519783159629	8.84810873377476	14.0247072006574	1.85853976564711	2.90997759583657	0.0366226971961311	0.574767984445792	ENSOARG00020016138	25	45939528	45949696	-	490	protein_coding	- && sp|O02826|MSMB_PIG Beta-microseminoprotein OS=Sus scrofa OX=9823 GN=MSMB PE=1 SV=1 && PF05825:Beta-microseminoprotein (PSP-94)	-
ENSOARG00020022849	6083.63750124852	10308.8684228728	4404.24786519843	6400.86061646143	42111.6118761059	10971.9649191095	4879.69410560323	3472.52989333824	43856.4843061088	7987.87638720099	7222.97969823457	8518.25269820432	1776.30026752624	5325.67664685903	12165.8407580857	11165.7285567817	1.03661013479236	0.0366765115417714	0.574767984445792	MYH11	24	14351157	14477597	-	6394	protein_coding	myosin heavy chain 11 [Source:NCBI gene (formerly Entrezgene);Acc:101114409] && sp|P35749|MYH11_HUMAN Myosin-11 OS=Homo sapiens OX=9606 GN=MYH11 PE=1 SV=3 && PF01576:Myosin tail|PF00063:Myosin head (motor domain)	-
novel.1368	1.00043372821058	3.11823001296819	2.99066174640002	15.7708458027138	88.0976	4.24447385652204	0	0	7.06044916498612	10.0476432543409	0	1.65402965013676	1.9519783159629	1.76962174675495	16.4603211816021	3.21196030459737	2.35517763745812	0.0368835823789622	0.576450593907894	-	3	126186113	126256675	-	523	-	- && sp|Q53H47|SETMR_HUMAN Histone-lysine N-methyltransferase SETMAR OS=Homo sapiens OX=9606 GN=SETMAR PE=1 SV=2 && -	-
ENSOARG00020002647	1.00043372821058	0	0	0	0	1.06111846413051	0	0	0	4.56711057015494	6.06378595066565	2.48104447520514	1.9519783159629	0.884810873377476	0.294507456048727	2.27839002648087	-2.78777	0.036891122143959	0.576450593907894	DNAH6	3	60393337	60677587	+	12459	protein_coding	dynein axonemal heavy chain 6 [Source:NCBI gene (formerly Entrezgene);Acc:101122589] && sp|Q9C0G6|DYH6_HUMAN Dynein axonemal heavy chain 6 OS=Homo sapiens OX=9606 GN=DNAH6 PE=2 SV=3 && PF12780:P-loop containing dynein motor region D4|PF03028:Dynein heavy chain region D6 P-loop domain|PF17852:Dynein heavy chain AAA lid domain|PF08393:Dynein heavy chain, N-terminal region 2|PF12781:ATP-binding dyne…	-
novel.1495	9.0039035538952	4.15764001729092	6.97821074160005	3.15416916054276	8.6182437839087	3.18335539239153	7.08228462351703	12.1533022038564	14.1208983299722	36.5368845612395	11.1169409095537	15.7132816762992	0	9.73291960715224	6.02540103902088	14.1963181840105	-1.23503	0.0374836042531744	0.579473611061396	-	4	111458165	111489473	-	1084	-	- && sp|Q9HCM3|K1549_HUMAN UPF0606 protein KIAA1549 OS=Homo sapiens OX=9606 GN=KIAA1549 PE=1 SV=4 && -	-
ENSOARG00020021120	1283.55647329417	668.340632779515	469.533894184803	251.28214312324	383.990639705265	1176.78037672074	252.938736554179	3179.74579479079	1231.54406149258	427.481549366502	1438.12790129954	1013.09316070877	1334.17717896065	381.353486425692	640.91755662313	1286.50330472064	-1.00514	0.0377489012810667	0.579473611061396	CLDN4	24	34191240	34192700	-	1461	protein_coding	Ovis aries claudin 4 (CLDN4), mRNA. [Source:RefSeq mRNA;Acc:NM_001185017] && sp|Q6BBL6|CLD4_BOVIN Claudin-4 OS=Bos taurus OX=9913 GN=CLDN4 PE=2 SV=1 && PF00822:PMP-22/EMP/MP20/Claudin family	-
ENSOARG00020025588	0	0	0.996887248800007	8.41111776144735	7.66066114125218	7.42782924891357	8.09403956973374	0	1.00863559499802	1.82684422806198	0	0	2.92796747394436	0	4.65579071002098	0.823349613857764	2.50117052495043	0.0378325573527547	0.579473611061396	NELL1	21	23609968	24730790	-	2433	protein_coding	neural EGFL like 1 [Source:NCBI gene (formerly Entrezgene);Acc:101112858] && sp|Q92832|NELL1_HUMAN Protein kinase C-binding protein NELL1 OS=Homo sapiens OX=9606 GN=NELL1 PE=1 SV=4 && PF07645:Calcium-binding EGF domain|PF00093:von Willebrand factor type C domain|PF12947:EGF domain	-
ENSOARG00020014089	22.0095420206327	41.5764001729092	13.9564214832001	21.0277944036184	166.619379822235	35.0169093163068	34.3996681713684	25.4114500626088	30.2590678499405	21.9221307367437	24.2551438026626	15.7132816762992	16.5918156856847	30.9683805682117	47.8008736271815	23.5887529117359	1.02160649075011	0.037889955551206	0.579473611061396	ARSJ	6	14492495	14567841	+	3706	protein_coding	arylsulfatase family member J [Source:HGNC Symbol;Acc:HGNC:26286] && sp|Q5FYB0|ARSJ_HUMAN Arylsulfatase J OS=Homo sapiens OX=9606 GN=ARSJ PE=2 SV=1 && PF00884:Sulfatase	-
novel.1377	1.00043372821058	2.07882000864546	0	2.10277944036184	3.83033057062609	1.06111846413051	1.01175494621672	0	1.00863559499802	0	0	0	0	0	1.58360530831303	0.144090799285431	2.76027924979946	0.037928467236252	0.579473611061396	-	3	146189888	146192488	-	283	-	- && - && -	-
ENSOARG00020004255	14.0060721949481	7.27587003025911	3.98754899520003	11.5652869219901	3.83033057062609	2.12223692826102	16.1880791394675	2.20969130979207	9.07772035498216	2.74026634209296	3.03189297533283	1.65402965013676	4.87994578990726	0.884810873377476	8.42506068296456	3.49690818508879	1.28229490070027	0.0380428072171803	0.579473611061396	DIRAS2	2	27109127	27109726	-	600	protein_coding	DIRAS family GTPase 2 [Source:NCBI gene (formerly Entrezgene);Acc:101105051] && sp|Q5PR73|DIRA2_MOUSE GTP-binding protein Di-Ras2 OS=Mus musculus OX=10090 GN=Diras2 PE=1 SV=1 && PF00071:Ras family	-
ENSOARG00020007552	208.09	319.098871327078	162.492621554401	485.742050723584	2568.23664760479	236.629417501104	169.974830964409	172.355922163782	619.302255328783	307.823252428443	172.817899593971	148.862668512308	95.6469374821823	205.276122623574	592.894950734738	246.012151161863	1.2692399509033	0.038191372068415	0.579473611061396	WFDC1	14	11231424	11260961	+	757	protein_coding	WAP four-disulfide core domain 1 [Source:HGNC Symbol;Acc:HGNC:15466] && sp|Q9HC57|WFDC1_HUMAN WAP four-disulfide core domain protein 1 OS=Homo sapiens OX=9606 GN=WFDC1 PE=2 SV=2 && PF00095:WAP-type (Whey Acidic Protein) 'four-disulfide core'	-
ENSOARG00020018375	37.0160479437914	19.7487900821319	16.9470832296001	1.05138972018092	0.957582642656522	16.9778954260882	25.2938736554179	19.8872217881287	17.1468051149663	23.7489749648057	58.6165975231013	82.7014825068381	40.991544635221	36.2772458084765	16.8560946714096	39.9099817630768	-1.24529	0.0382281807253799	0.579473611061396	SH2D7	18	28420743	28429009	+	1311	protein_coding	SH2 domain containing 7 [Source:HGNC Symbol;Acc:HGNC:34549] && sp|A6NKC9|SH2D7_HUMAN SH2 domain-containing protein 7 OS=Homo sapiens OX=9606 GN=SH2D7 PE=4 SV=2 && PF00017:SH2 domain	-
ENSOARG00020024106	5.00216864105289	17.6699700734864	15.9501959808001	12.616676642171	5.74549585593913	0	9.10579451595046	4.41938261958415	0	6.39395479821692	4.04252396711043	4.1350741253419	1.9519783159629	4.42405436688738	9.44147167277143	3.62385259901481	1.37498767586481	0.0382434795635608	0.579473611061396	ENSOARG00020024106	20	29026856	29027313	+	330	protein_coding	- && - && -	-
ENSOARG00020022232	1.00043372821058	0	3.98754899520003	2.10277944036184	51.7094627034522	8.48894771304408	1.01175494621672	1.10484565489604	6.0518135699881	3.65368845612395	1.01063099177761	1.65402965013676	0	0	9.75727536092649	1.92500118898892	2.34721731118183	0.0383422565204551	0.579905873155858	GALNT13	2	167217898	167961797	-	2266	protein_coding	polypeptide N-acetylgalactosaminyltransferase 13 [Source:HGNC Symbol;Acc:HGNC:23242] && sp|Q8IUC8|GLT13_HUMAN Polypeptide N-acetylgalactosaminyltransferase 13 OS=Homo sapiens OX=9606 GN=GALNT13 PE=2 SV=2 && PF00652:Ricin-type beta-trefoil lectin domain|PF00535:Glycosyl transferase family 2	-
ENSOARG00020003702	2.00086745642116	3.11823001296819	5.98132349280004	0	45.0063842048565	0	2.02350989243344	2.20969130979207	3.02590678499405	0.913422114030988	3.03189297533283	0	1.9519783159629	0	8.30433072278277	1.59041307144469	2.40846671762036	0.0385934244271094	0.581204463322776	TBX18	8	57720585	57747731	+	1839	protein_coding	T-box transcription factor 18 [Source:NCBI gene (formerly Entrezgene);Acc:101117084] && sp|Q9EPZ6|TBX18_MOUSE T-box transcription factor TBX18 OS=Mus musculus OX=10090 GN=Tbx18 PE=1 SV=1 && PF00907:T-box	-
novel.577	1.00043372821058	0	1.99377449760001	2.10277944036184	14.3637396398478	0	3.03526483865015	0	0	0	0	0	1.9519783159629	0.884810873377476	3.21371316352434	0.405255598477197	2.96002442533913	0.0386539049114994	0.581204463322776	-	15	88389465	88390582	+	608	-	- && - && -	-
ENSOARG00020008987	2.00086745642116	1.03941000432273	0	3.15416916054276	12.4485743545348	2.12223692826102	20.2350989243344	0	0	0	0	0	0	5.30886524026486	5.85719383263097	0.758409320037837	2.91487461727856	0.0386820886012228	0.581204463322776	ENSOARG00020008987	20	34274798	34275178	-	381	protein_coding	histone H2B type 1 [Source:NCBI gene (formerly Entrezgene);Acc:101111915] && sp|P62807|H2B1C_HUMAN Histone H2B type 1-C/E/F/G/I OS=Homo sapiens OX=9606 GN=H2BC4 PE=1 SV=4 && PF00125:Core histone H2A/H2B/H3/H4	-
ENSOARG00020016943	1.00043372821058	0	2.99066174640002	16.8222355228947	0.957582642656522	0	0	0	0	0	0	0	0	0	3.11013052002312	0	4.14158120524926	0.0387847693696699	0.582075870349338	ENSOARG00020016943	21	48049885	48078752	-	996	protein_coding	- && sp|Q6L786|MRGRD_MACFA Mas-related G-protein coupled receptor member D OS=Macaca fascicularis OX=9541 GN=MRGPRD PE=2 SV=1 && PF00001:7 transmembrane receptor (rhodopsin family)	-
ENSOARG00020016696	1.00043372821058	3.11823001296819	0.996887248800007	0	0	1.06111846413051	1.01175494621672	0	13.1122627349742	3.65368845612395	1.01063099177761	4.96208895041028	3.90395663192581	1.76962174675495	1.02691777147514	4.05889278742383	-1.99286	0.0391048992803927	0.582075870349338	ATCAY	5	18550682	18585073	-	1116	protein_coding	ATCAY kinesin light chain interacting caytaxin [Source:NCBI gene (formerly Entrezgene);Acc:101116652] && sp|Q86WG3|ATCAY_HUMAN Caytaxin OS=Homo sapiens OX=9606 GN=ATCAY PE=1 SV=2 && PF12496:Bcl2-/adenovirus E1B nineteen kDa-interacting protein 2|PF13716:Divergent CRAL/TRIO domain	-
novel.1106	0	0	0	0	0	0	0	1.10484565489604	0	0	1.01063099177761	7.44313342561543	2.92796747394436	1.76962174675495	0	2.03659989899834	-3.45636	0.039279681135869	0.582075870349338	-	23	61803993	61806716	-	370	-	- && - && -	-
ENSOARG00020018043	11.0047710103164	2.07882000864546	0.996887248800007	4.20555888072367	86.182437839087	4.24447385652204	10.1175494621672	11.0484565489604	11.0949915449782	0.913422114030988	0	0.827014825068381	2.92796747394436	0	16.9757854723231	3.83026464385461	2.16462241742011	0.0393505147033894	0.582075870349338	ENSOARG00020018043	17	70471736	70478896	-	1062	protein_coding	2'-5'-oligoadenylate synthase 1-like [Source:NCBI gene (formerly Entrezgene);Acc:114108712] && sp|Q29599|OAS1_PIG 2'-5'-oligoadenylate synthase 1 OS=Sus scrofa OX=9823 GN=OAS1 PE=1 SV=3 && PF10421:2'-5'-oligoadenylate synthetase 1, domain 2, C-terminus|PF01909:Nucleotidyltransferase domain	-
ENSOARG00020011636	7.00303609747405	7.27587003025911	8.97198523920006	8.41111776144735	53.6246279887652	18.0390138902187	9.10579451595046	7.73391958427225	10.0863559499802	12.7879095964338	6.06378595066565	5.78910377547866	4.87994578990726	4.42405436688738	16.0616350747593	7.39501071623217	1.12475866997252	0.0393713644902422	0.582075870349338	COL11A2	20	9054526	9082397	-	5491	protein_coding	collagen type XI alpha 2 chain [Source:NCBI gene (formerly Entrezgene);Acc:101116356] && sp|Q32S24|COBA2_BOVIN Collagen alpha-2(XI) chain OS=Bos taurus OX=9913 GN=COL11A2 PE=3 SV=1 && PF02210:Laminin G domain|PF01410:Fibrillar collagen C-terminal domain|PF01391:Collagen triple helix repeat (20 copies)	-
ENSOARG00020026455	3.00130118463173	16.6305600691637	7.97509799040005	5.25694860090459	3.83033057062609	8.48894771304408	12.1410593546006	6.62907392937622	1.00863559499802	1.82684422806198	0	1.65402965013676	4.87994578990726	7.07848698701981	8.18917792619584	3.29671659707143	1.31581781904593	0.0393907196734008	0.582075870349338	FAM170B	25	45269616	45271783	-	870	protein_coding	family with sequence similarity 170 member B [Source:NCBI gene (formerly Entrezgene);Acc:101116375] && sp|A6NMN3|F170B_HUMAN Protein FAM170B OS=Homo sapiens OX=9606 GN=FAM170B PE=1 SV=1 && PF17734:Spermatogenesis-associated protein 46	-
ENSOARG00020009035	17.0073733795798	29.1034801210364	9.96887248800007	9.46250748162827	92.8855163376826	37.1391462445679	14.1645692470341	8.83876523916829	24.2072542799524	18.2684422806198	22.2338818191074	7.44313342561543	6.83192410587016	8.84810873377476	29.9616378999327	13.8102156977297	1.12141712240767	0.0395102121809707	0.582075870349338	CYS1	3	19912067	19927865	-	477	protein_coding	cystin 1 [Source:NCBI gene (formerly Entrezgene);Acc:105607467] && sp|Q717R9|CYS1_HUMAN Cystin-1 OS=Homo sapiens OX=9606 GN=CYS1 PE=1 SV=1 && -	-
ENSOARG00020025063	0	0	0	0	0	0	0	32.0405239919851	1.00863559499802	60.2858595260452	0	0	0	0	0	13.333574159004	-6.15603	0.0395205576307704	0.582075870349338	ENSOARG00020025063	2	174657587	174661405	-	3819	lncRNA	- && sp|O00370|LORF2_HUMAN LINE-1 retrotransposable element ORF2 protein OS=Homo sapiens OX=9606 PE=1 SV=1 && PF00078:Reverse transcriptase (RNA-dependent DNA polymerase)|PF03372:Endonuclease/Exonuclease/phosphatase family	-
ENSOARG00020000654	0	0	0	0	0.957582642656522	0	0	0	2.01727118999603	1.82684422806198	1.01063099177761	9.92417790082057	0.975989157981452	0	0.136797520379503	2.25070192409109	-3.19293	0.0395245807454097	0.582075870349338	MIRLET7D	2	28958397	28958492	-	96	miRNA	microRNA let-7d [Source:NCBI gene (formerly Entrezgene);Acc:102466243] && - && -	-
ENSOARG00020011381	2.00086745642116	1.03941000432273	2.99066174640002	9.46250748162827	17.2364875678174	3.18335539239153	0	0	5.04317797499009	0	0	0	0.975989157981452	0	5.13046994985444	0.859881018995934	2.60329970518431	0.0397780393241516	0.582075870349338	SSUH2	19	18825944	18847187	+	1125	protein_coding	ssu-2 homolog [Source:NCBI gene (formerly Entrezgene);Acc:105607877] && sp|Q9Y2M2|SSUH2_HUMAN Protein SSUH2 homolog OS=Homo sapiens OX=9606 GN=SSUH2 PE=1 SV=1 && -	-
ENSOARG00020017386	130.056384667375	46.7734501945229	16.9470832296001	930.479902360113	16.2789049251609	33.9557908521763	11.1293044083839	35.3550609566732	35.3022458249306	34.7100403331775	167.764744635083	28.9455188773933	25.3757181075178	31.8531914415891	169.37440294819	51.3295028823378	1.72266354623893	0.0397881838890779	0.582075870349338	ENSOARG00020017386	11	23846538	23849222	+	677	protein_coding	ATP synthase membrane subunit c locus 1 [Source:NCBI gene (formerly Entrezgene);Acc:443410] && sp|P17605|AT5G1_SHEEP ATP synthase F(0) complex subunit C1, mitochondrial OS=Ovis aries OX=9940 GN=ATP5MC1 PE=1 SV=2 && PF00137:ATP synthase subunit C	-
novel.1188	10.0043372821058	4.15764001729092	1.99377449760001	8.41111776144735	41.1760536342304	12.7334215695661	11.1293044083839	8.83876523916829	4.03454237999207	10.9610653683719	3.03189297533283	4.1350741253419	3.90395663192581	0.884810873377476	12.8008070243749	5.1128725133586	1.33291075031766	0.0400124708793229	0.582075870349338	-	25	5543090	5545332	-	1308	-	- && sp|Q5DU28|PCX2_MOUSE Pecanex-like protein 2 OS=Mus musculus OX=10090 GN=Pcnx2 PE=2 SV=2 && -	-
ENSOARG00020022051	1.00043372821058	0	0	3.15416916054276	0	2.12223692826102	2.02350989243344	1.10484565489604	6.0518135699881	5.48053268418593	5.05315495888804	5.78910377547866	2.92796747394436	0.884810873377476	1.18576424420683	3.89888985582266	-1.73977	0.0400440336452822	0.582141154433544	ENSOARG00020022051	16	69614282	69614351	-	70	snoRNA	- && - && -	-
ENSOARG00020022417	1.00043372821058	6.23646002593638	2.99066174640002	2.10277944036184	0	3.18335539239153	0	0	21.1813474949584	8.22079902627889	6.06378595066565	8.27014825068381	6.83192410587016	1.76962174675495	2.21624147618576	7.47680379645883	-1.76333	0.0400796946493794	0.582265888281288	P2RX2	17	52460650	52464063	-	1520	protein_coding	purinergic receptor P2X 2 [Source:NCBI gene (formerly Entrezgene);Acc:101116428] && sp|Q9UBL9|P2RX2_HUMAN P2X purinoceptor 2 OS=Homo sapiens OX=9606 GN=P2RX2 PE=1 SV=1 && PF00864:ATP P2X receptor	-
ENSOARG00020006478	20.0086745642116	23.9064300994228	22.9284067224002	57.8264346099505	0	25.4668431391323	24.2821187092012	6.62907392937622	8.06908475998414	22.8355528507747	10.1063099177761	7.44313342561543	7.80791326385162	14.1569739740396	24.9169868349026	11.0068631602025	1.17354823403162	0.0403662929703586	0.583000475487567	CPA6	9	47940845	48247279	-	1317	protein_coding	carboxypeptidase A6 [Source:NCBI gene (formerly Entrezgene);Acc:101102739] && sp|Q8N4T0|CBPA6_HUMAN Carboxypeptidase A6 OS=Homo sapiens OX=9606 GN=CPA6 PE=1 SV=2 && PF00246:Zinc carboxypeptidase|PF02244:Carboxypeptidase activation peptide	-
novel.240	43.0186503130548	36.3793501512956	62.8038966744004	55.7236551695887	45.963966847513	8.48894771304408	90.0461902132879	36.4599066115692	11.0949915449782	9.13422114030988	16.1700958684417	7.44313342561543	0.975989157981452	61.0519502630459	48.9178081545978	20.3328982874202	1.26721792813173	0.0403958385718927	0.583000475487567	-	11	41090586	41094077	+	1166	-	- && sp|Q6ZQX7|LIAT1_HUMAN Protein LIAT1 OS=Homo sapiens OX=9606 GN=LIAT1 PE=1 SV=2 && -	-
ENSOARG00020024778	0	613.251902550411	350.904311577602	2221.58647874228	1250.60293130942	3.18335539239153	1130.13027492407	24.3066044077128	2.01727118999603	8.22079902627889	2.02126198355522	0.827014825068381	3.90395663192581	617.597989617478	795.665607785168	94.1278425260022	3.07918376268842	0.0404643592068281	0.583000475487567	CA4	11	51122065	51129765	+	1101	protein_coding	carbonic anhydrase 4 [Source:NCBI gene (formerly Entrezgene);Acc:101109718] && sp|Q95323|CAH4_BOVIN Carbonic anhydrase 4 OS=Bos taurus OX=9913 GN=CA4 PE=2 SV=1 && PF00194:Eukaryotic-type carbonic anhydrase	-
ENSOARG00020014501	8.00346982568462	1.03941000432273	7.97509799040005	2.10277944036184	5.74549585593913	8.48894771304408	1.01175494621672	4.41938261958415	16.1381695199683	23.7489749648057	6.06378595066565	18.1943261515044	3.90395663192581	7.96329786039729	4.90956511085274	11.4902705284073	-1.23136	0.0406580952513712	0.583000475487567	ENSOARG00020014501	24	79195	84965	-	2206	protein_coding	- && sp|Q01113|IL9R_HUMAN Interleukin-9 receptor OS=Homo sapiens OX=9606 GN=IL9R PE=2 SV=3 && -	-
ENSOARG00020004879	3.00130118463173	0	0.996887248800007	16.8222355228947	0	2.12223692826102	4.04701978486687	1.10484565489604	1.00863559499802	0	0	1.65402965013676	0.975989157981452	0	3.8556686670649	0.677642865430324	2.50296113635167	0.0409547672234294	0.583000475487567	ENSOARG00020004879	13	63751873	63752538	-	243	protein_coding	- && sp|Q56JY1|RL35A_BOVIN 60S ribosomal protein L35a OS=Bos taurus OX=9913 GN=RPL35A PE=3 SV=1 && -	-
ENSOARG00020021603	4.00173491284231	3.11823001296819	0.996887248800007	1.05138972018092	1.91516528531304	56.2392785989171	0	1.10484565489604	5.04317797499009	7.3073769122479	3.03189297533283	19.8483558016411	2.92796747394436	2.65443262013243	9.61752653986022	5.98829277331211	-1.57481	0.0410366702601486	0.583000475487567	CYP3A24	24	37387808	37432393	-	1653	protein_coding	Ovis aries cytochrome P450 CYP3A24 (CYP3A24), mRNA. [Source:RefSeq mRNA;Acc:NM_001129904] && sp|Q29496|CP3AO_SHEEP Cytochrome P450 3A24 OS=Ovis aries OX=9940 GN=CYP3A24 PE=2 SV=1 && PF00067:Cytochrome P450	-
ENSOARG00020006872	1.00043372821058	2.07882000864546	0	1.05138972018092	0	0	0	14.3629935136485	0	0	0	7.44313342561543	19.519783159629	0	0.590091922433851	5.90370144269899	-3.32802	0.0411163994708002	0.583000475487567	ENSOARG00020006872	PEKD01005847.1	7642	18105	+	1398	protein_coding	- && sp|Q6K1J1|UDB31_CANLF UDP-glucuronosyltransferase 2B31 OS=Canis lupus familiaris OX=9615 GN=UGT2B31 PE=1 SV=1 && PF00201:UDP-glucoronosyl and UDP-glucosyl transferase	-
ENSOARG00020005942	0	5.19705002161365	0	5.25694860090459	4.78791321328261	1.06111846413051	6.07052967730031	2.20969130979207	0	0	1.01063099177761	0	0	0.884810873377476	3.19622285389024	0.586447596421023	2.5031808622966	0.0411360651177793	0.583000475487567	CRYBB3	17	74537906	74544310	+	741	protein_coding	Ovis aries crystallin beta B3 (CRYBB3), mRNA. [Source:RefSeq mRNA;Acc:NM_001078659] && sp|P19141|CRBB3_BOVIN Beta-crystallin B3 OS=Bos taurus OX=9913 GN=CRYBB3 PE=1 SV=3 && PF00030:Beta/Gamma crystallin	-
ENSOARG00020024566	17.0073733795798	4.15764001729092	9.96887248800007	4.20555888072367	77.5641940551783	2.12223692826102	3.03526483865015	3.31453696468811	7.06044916498612	12.7879095964338	9.09567892599848	1.65402965013676	0.975989157981452	0.884810873377476	16.865877226812	5.11048633337175	1.72812137274641	0.0411393026624588	0.583000475487567	CSDC2	3	233508751	233511281	+	462	protein_coding	cold shock domain containing C2 [Source:NCBI gene (formerly Entrezgene);Acc:101111621] && sp|Q9Y534|CSDC2_HUMAN Cold shock domain-containing protein C2 OS=Homo sapiens OX=9606 GN=CSDC2 PE=1 SV=1 && PF00313:'Cold-shock' DNA-binding domain	-
ENSOARG00020017928	6.00260236926347	18.7093800778091	4.98443624400003	8.41111776144735	70.8611155565826	4.24447385652204	14.1645692470341	0	0	19.1818643946507	5.05315495888804	0	5.85593494788871	3.5392434935099	18.1968135875227	4.80431397070534	1.91821755291472	0.0412666161836832	0.583348793271119	ENSOARG00020017928	17	70453346	70508343	-	1059	protein_coding	- && sp|Q29599|OAS1_PIG 2'-5'-oligoadenylate synthase 1 OS=Sus scrofa OX=9823 GN=OAS1 PE=1 SV=3 && PF01909:Nucleotidyltransferase domain|PF10421:2'-5'-oligoadenylate synthetase 1, domain 2, C-terminus	-
novel.1993	0	1.03941000432273	0	0	0.957582642656522	1.06111846413051	0	4.41938261958415	0	2.74026634209296	0	1.65402965013676	5.85593494788871	2.65443262013243	0.436873015872823	2.47486373997643	-2.48661	0.0413536540197286	0.583811500379635	-	X	41136544	41143644	+	252	-	- && - && -	-
ENSOARG00020022246	3.00130118463173	42.6158101772319	37.8817154544003	5.25694860090459	44.0488	3.18335539239153	2.02350989243344	12.1533022038564	1.00863559499802	16.4415980525578	4.04252396711043	3.30805930027352	3.90395663192581	0	19.7159203234562	5.83686796438885	1.76090303297223	0.0413969451136958	0.583994953082119	NUP62CL	X	136535763	136561347	+	552	protein_coding	nucleoporin 62 C-terminal like [Source:HGNC Symbol;Acc:HGNC:25960] && sp|Q9H1M0|N62CL_HUMAN Nucleoporin-62 C-terminal-like protein OS=Homo sapiens OX=9606 GN=NUP62CL PE=1 SV=3 && PF05064:Nsp1-like C-terminal region	-
ENSOARG00020022891	2.00086745642116	6.23646002593638	8.97198523920006	16.8222355228947	0	7.42782924891357	9.10579451595046	12.1533022038564	23.1986186849544	10.0476432543409	21.2232508273298	23.983429926983	8.78390242183307	8.84810873377476	7.2235960013309	15.4626080075818	-1.10448	0.0415524887041265	0.584285988852066	TNNI1	12	84469939	84477300	+	871	protein_coding	troponin I1, slow skeletal type [Source:NCBI gene (formerly Entrezgene);Acc:101112151] && sp|P19237|TNNI1_HUMAN Troponin I, slow skeletal muscle OS=Homo sapiens OX=9606 GN=TNNI1 PE=1 SV=3 && PF00992:Troponin	-
ENSOARG00020026311	13.0056384667375	6.23646002593638	11.9626469856001	21.0277944036184	116.825082404096	23.3446062108712	17.1998340856842	17.6775304783366	17.1468051149663	4.56711057015494	9.09567892599848	0.827014825068381	15.6158265277032	17.6962174675495	29.9431517975062	11.8037405585396	1.34944234962828	0.0417499461593881	0.584448023682433	MEIOB	24	1362204	1393926	-	1705	protein_coding	meiosis specific with OB-fold [Source:NCBI gene (formerly Entrezgene);Acc:101113643] && sp|Q8N635|MEIOB_HUMAN Meiosis-specific with OB domain-containing protein OS=Homo sapiens OX=9606 GN=MEIOB PE=2 SV=3 && -	-
ENSOARG00020021250	9.0039035538952	23.9064300994228	10.9657597368001	4.20555888072367	3.83033057062609	5.30559232065255	0	4.41938261958415	43.3713305849147	37.4503066752705	15.1594648766641	27.2914892272566	18.5437940016476	3.5392434935099	8.17393930887434	21.3964302112639	-1.39064	0.0418884492872045	0.584448023682433	ENSOARG00020021250	14	54417676	54437630	+	3186	protein_coding	- && sp|P13637|AT1A3_HUMAN Sodium/potassium-transporting ATPase subunit alpha-3 OS=Homo sapiens OX=9606 GN=ATP1A3 PE=1 SV=3 && PF00690:Cation transporter/ATPase, N-terminus|PF00702:haloacid dehalogenase-like hydrolase|PF00122:E1-E2 ATPase|PF00689:Cation transporting ATPase, C-terminus|PF13246:Cation transport ATPase (P-type)	-
novel.715	1.00043372821058	0	0	1.05138972018092	1.91516528531304	1.06111846413051	0	0	3.02590678499405	9.13422114030988	2.02126198355522	0.827014825068381	0	12.3873522272847	0.71830102826215	3.91367956588746	-2.44821	0.0418974186073195	0.584448023682433	-	18	40797298	40806682	+	465	-	- && - && -	-
novel.592	23.0099757488433	6.23646002593638	4.98443624400003	16.8222355228947	14.3637396398478	10.6111846413051	17.1998340856842	0	3.02590678499405	0	7.07441694244326	4.1350741253419	16.5918156856847	0	13.3182665583588	4.40388764835199	1.5989661539374	0.0419753502968902	0.584849658032476	-	15	51416323	51417543	-	658	-	- && sp|Q9BYJ4|TRI34_HUMAN E3 ubiquitin-protein ligase TRIM34 OS=Homo sapiens OX=9606 GN=TRIM34 PE=1 SV=2 && -	-
ENSOARG00020005637	43.0186503130548	112.256280466855	60.8101221768004	35.7472504861512	395.481631417144	55.1781601347865	146.704467201424	72.9198132231384	72.6217628398572	111.437497911781	39.4146086793267	30.5995485275301	19.519783159629	55.743085022781	121.313794599459	57.4651570520061	1.07892488348974	0.0420130545649254	0.584849658032476	EHD3	3	39689903	39719692	+	1608	protein_coding	EH domain containing 3 [Source:NCBI gene (formerly Entrezgene);Acc:101104895] && sp|Q9NZN3|EHD3_HUMAN EH domain-containing protein 3 OS=Homo sapiens OX=9606 GN=EHD3 PE=1 SV=2 && PF16880:N-terminal EH-domain containing protein|PF12763:Cytoskeletal-regulatory complex EF hand|PF18150:Domain of unknown function (DUF5600)|PF00350:Dynamin family	-
ENSOARG00020016912	12.0052047385269	12.4729200518728	3.98754899520003	22.0791841237993	66.0732	23.3446062108712	18.2115890319009	9.94361089406433	5.04317797499009	0.913422114030988	4.04252396711043	17.367311326436	15.6158265277032	14.1569739740396	22.5963222136387	9.5832638254821	1.23436546355121	0.0421594758971032	0.58626489175785	FGB	17	3375037	3391323	-	2638	protein_coding	fibrinogen beta chain [Source:NCBI gene (formerly Entrezgene);Acc:101102336] && sp|P02676|FIBB_BOVIN Fibrinogen beta chain OS=Bos taurus OX=9913 GN=FGB PE=1 SV=2 && PF00078:Reverse transcriptase (RNA-dependent DNA polymerase)	-
ENSOARG00020009754	2.00086745642116	1.03941000432273	1.99377449760001	0	0	1.06111846413051	2.02350989243344	3.31453696468811	1.00863559499802	5.48053268418593	2.02126198355522	5.78910377547866	0.975989157981452	7.07848698701981	1.15981147355826	3.66693530684389	-1.67653	0.0424968381220395	0.586443442641614	U6	18	55704460	55704564	+	105	snRNA	U6 spliceosomal RNA [Source:RFAM;Acc:RF00026] && - && -	-
ENSOARG00020018320	10.0043372821058	3.11823001296819	17.9439704784001	10.5138972018092	14.3637396398478	7.42782924891357	9.10579451595046	4.41938261958415	8.06908475998414	10.9610653683719	4.04252396711043	2.48104447520514	0.975989157981452	4.42405436688738	10.3539711971422	5.05330638787493	1.03929337127745	0.0427468371646665	0.586443442641614	HESX1	19	45883301	45884740	+	558	protein_coding	HESX homeobox 1 [Source:NCBI gene (formerly Entrezgene);Acc:101103514] && sp|Q9UBX0|HESX1_HUMAN Homeobox expressed in ES cells 1 OS=Homo sapiens OX=9606 GN=HESX1 PE=1 SV=1 && PF00046:Homeodomain	-
ENSOARG00020000912	8.00346982568462	7.27587003025911	16.9470832296001	25.233353284342	40.2184709915739	22.2834877467407	11.1293044083839	16.5726848234405	6.0518135699881	17.3550201665888	2.02126198355522	9.09716307575219	0	3.5392434935099	18.7272913595121	7.80531244469068	1.26561580376626	0.0428725526977826	0.586443442641614	ENSOARG00020000912	2	247336	254276	-	809	lncRNA	- && sp|Q6UX46|ALKL2_HUMAN ALK and LTK ligand 2 OS=Homo sapiens OX=9606 GN=ALKAL2 PE=1 SV=2 && PF15129:FAM150 family	-
ENSOARG00020016061	3.00130118463173	0	2.99066174640002	0	21.0668181384435	0	0	0	0	0.913422114030988	0	0	0	0	3.86554015278218	0.130488873432998	4.04789	0.0429038433224157	0.586443442641614	RPGRIP1	5	44397076	44448204	+	3842	protein_coding	RPGR interacting protein 1 [Source:HGNC Symbol;Acc:HGNC:13436] && sp|Q9GLM3|RPGR1_BOVIN X-linked retinitis pigmentosa GTPase regulator-interacting protein 1 OS=Bos taurus OX=9913 GN=RPGRIP1 PE=1 SV=1 && PF18111:Retinitis pigmentosa G-protein regulator interacting C-terminal|PF11618:First C2 domain of RPGR-interacting protein 1|PF00168:C2 domain	-
ENSOARG00020025219	5.00216864105289	3.11823001296819	4.98443624400003	11.5652869219901	2.87274792796957	2.12223692826102	7.08228462351703	4.41938261958415	0	0.913422114030988	2.02126198355522	1.65402965013676	0	4.42405436688738	5.24962732853698	1.9188786763135	1.4561930623533	0.0431163414002587	0.5870729067059	PPP1R27	11	12063955	12064779	-	465	protein_coding	protein phosphatase 1 regulatory subunit 27 [Source:NCBI gene (formerly Entrezgene);Acc:101115471] && sp|Q9D119|PPR27_MOUSE Protein phosphatase 1 regulatory subunit 27 OS=Mus musculus OX=10090 GN=Ppp1r27 PE=2 SV=1 && PF12796:Ankyrin repeats (3 copies)	-
ENSOARG00020014340	8.00346982568462	0	0	0	0.957582642656522	21.2223692826102	0	1.10484565489604	43.3713305849147	5.48053268418593	26.2764057862178	179.462217039839	17.5678048436661	0	4.31191739299305	39.0375909419599	-3.18108	0.0431982340933737	0.5870729067059	ADH7	6	28885168	28901292	+	900	protein_coding	alcohol dehydrogenase 7 (class IV), mu or sigma polypeptide [Source:HGNC Symbol;Acc:HGNC:256] && sp|P40394|ADH7_HUMAN All-trans-retinol dehydrogenase [NAD(+)] ADH7 OS=Homo sapiens OX=9606 GN=ADH7 PE=1 SV=2 && PF00107:Zinc-binding dehydrogenase|PF08240:Alcohol dehydrogenase GroES-like domain	-
ENSOARG00020023743	4.00173491284231	2.07882000864546	0.996887248800007	1.05138972018092	75.6490287698652	1.06111846413051	3.03526483865015	2.20969130979207	8.06908475998414	12.7879095964338	6.06378595066565	4.96208895041028	0.975989157981452	3.5392434935099	12.5534634233021	5.5153990312539	-1.35313	0.0432143021433999	0.5870729067059	ENSOARG00020023743	2	199079319	199079590	+	231	pseudogene	- && - && -	-
ENSOARG00020008017	0	5.19705002161365	0	0	0	36.0780277804374	0	0	0	0	1.01063099177761	0	0	0.884810873377476	5.89643968600729	0.270777409307869	4.24009208203393	0.0432186364434642	0.5870729067059	SLC30A2	2	256577778	256584545	+	1128	protein_coding	solute carrier family 30 member 2 [Source:HGNC Symbol;Acc:HGNC:11013] && sp|Q2HJ10|ZNT2_MOUSE Zinc transporter 2 OS=Mus musculus OX=10090 GN=Slc30a2 PE=1 SV=1 && PF01545:Cation efflux family	-
ENSOARG00020020681	17.0073733795798	16.6305600691637	16.9470832296001	7.35972804126643	78.5217766978348	20.1612508184797	1.01175494621672	4.41938261958415	18.1554407099643	11.8744874824028	2.02126198355522	10.7511927258889	2.92796747394436	10.6177304805297	22.5199324545916	8.68106621083851	1.37344176046435	0.0433335046055832	0.587591047682208	SLC2A12	8	65455281	65520516	-	1882	protein_coding	solute carrier family 2 member 12 [Source:NCBI gene (formerly Entrezgene);Acc:101107449] && sp|Q5J316|GTR12_BOVIN Solute carrier family 2, facilitated glucose transporter member 12 OS=Bos taurus OX=9913 GN=SLC2A12 PE=1 SV=1 && PF00083:Sugar (and other) transporter	-
ENSOARG00020008021	48.0208189541077	83.1528003458184	46.8537006936003	91.4709056557399	412.718118984961	109.295201805443	62.7288066654365	34.2502153017771	109.941279854784	99.5630104293777	36.3827157039939	51.2749191542396	31.2316530554065	62.8215720098008	122.034336157872	60.7807665013399	1.00565108906835	0.0433520182111792	0.587591047682208	NDN	18	521013	521990	-	978	protein_coding	necdin, MAGE family member [Source:NCBI gene (formerly Entrezgene);Acc:101113535] && sp|Q99608|NECD_HUMAN Necdin OS=Homo sapiens OX=9606 GN=NDN PE=1 SV=1 && PF01454:MAGE family	-
novel.1630	14.0060721949481	43.6552201815547	27.9128429664002	39.9528093668749	7.66066114125218	2.12223692826102	20.2350989243344	8.83876523916829	4.03454237999207	15.5281759385268	11.1169409095537	2.48104447520514	16.5918156856847	11.5025413539072	22.2207059576608	10.0134037117197	1.15037841157012	0.0435482585603689	0.588244292698222	-	6	50916193	50917895	-	1592	-	- && - && -	-
ENSOARG00020016073	0	0	1.99377449760001	0	0	0	0	5.52422827448018	1.00863559499802	5.48053268418593	0	0.827014825068381	0.975989157981452	1.76962174675495	0.284824928228573	2.22657461192413	-2.74343	0.0437201138729724	0.5885103573791	ZNF157	X	59754063	59784678	-	1479	protein_coding	zinc finger protein 157 [Source:HGNC Symbol;Acc:HGNC:12942] && sp|P51786|ZN157_HUMAN Zinc finger protein 157 OS=Homo sapiens OX=9606 GN=ZNF157 PE=2 SV=2 && PF00096:Zinc finger, C2H2 type|PF01352:KRAB box	-
novel.96	3.00130118463173	0	16.9470832296001	3.15416916054276	12.4485743545348	25.4668431391323	8.09403956973374	3.31453696468811	8.06908475998414	0.913422114030988	62.6591214902117	90.1446159324535	3.90395663192581	77.8633568572179	9.8731443768822	35.2668706786446	-1.83852	0.0437804898905919	0.5885103573791	-	1	70480620	70512197	-	2735	-	- && sp|Q91Z40|GBP7_MOUSE Guanylate-binding protein 7 OS=Mus musculus OX=10090 GN=Gbp7 PE=1 SV=2 && PF02263:Guanylate-binding protein, N-terminal domain|PF02841:Guanylate-binding protein, C-terminal domain	-
ENSOARG00020005126	753.326597342565	956.257203976912	1132.46391463681	851.625673346544	7082.28122508764	1268.03656463596	981.402297830216	1052.91790911592	1458.48707036713	1495.27200066873	449.730791341036	536.732621469379	313.292519712046	937.014714906747	1860.77049669381	891.921089654427	1.06097494041447	0.0439472575684807	0.589463496556397	LAMA4	8	28152376	28297222	+	5993	protein_coding	laminin subunit alpha 4 [Source:NCBI gene (formerly Entrezgene);Acc:101107969] && sp|Q16363|LAMA4_HUMAN Laminin subunit alpha-4 OS=Homo sapiens OX=9606 GN=LAMA4 PE=1 SV=4 && PF06009:Laminin Domain II|PF02210:Laminin G domain|PF06008:Laminin Domain I|PF00053:Laminin EGF domain	-
ENSOARG00020014005	5.00216864105289	1.03941000432273	0.996887248800007	0	0.957582642656522	1.06111846413051	2.02350989243344	0	0	0	1.01063099177761	0	0	0	1.58295384191373	0.14437585596823	2.75989938426112	0.0441790864939691	0.59122293772952	C4orf54	6	28682269	28696941	+	6131	protein_coding	chromosome 4 open reading frame 54 [Source:HGNC Symbol;Acc:HGNC:27741] && sp|D6RIA3|CD054_HUMAN Uncharacterized protein C4orf54 OS=Homo sapiens OX=9606 GN=C4orf54 PE=2 SV=1 && PF15232:Domain of unknown function (DUF4585)	-
ENSOARG00020026154	2.00086745642116	4.15764001729092	0	2.10277944036184	1.91516528531304	4.24447385652204	1.01175494621672	2.20969130979207	0	0	0	0.827014825068381	0	0	2.20466871458939	0.433815162122922	2.40519798255285	0.0443949965375652	0.591428321980515	ETV3L	1	113171044	113177167	-	1071	protein_coding	ETS variant transcription factor 3 like [Source:NCBI gene (formerly Entrezgene);Acc:105608968] && sp|Q6ZN32|ETV3L_HUMAN ETS translocation variant 3-like protein OS=Homo sapiens OX=9606 GN=ETV3L PE=1 SV=1 && PF00178:Ets-domain	-
novel.1785	20.0086745642116	13.5123300561955	2.99066174640002	17.8736252430756	93.8430989803391	23.3446062108712	4.04701978486687	5.52422827448018	26.2245254699484	11.8744874824028	6.06378595066565	10.7511927258889	2.92796747394436	3.5392434935099	25.0885737979943	9.55791869583433	1.3943236384169	0.0444652492973124	0.591428321980515	-	8	12414733	12433889	+	2776	-	- && sp|Q6ZU52|K0408_HUMAN Uncharacterized protein KIAA0408 OS=Homo sapiens OX=9606 GN=KIAA0408 PE=1 SV=1 && -	-
ENSOARG00020015830	33.0143130309491	44.6946301858774	21.9315194736001	3.15416916054276	5.74549585593913	44.5669754934814	6.07052967730031	124.847559003252	56.483593319889	34.7100403331775	55.5847045477685	44.6588005536926	28.3036855814621	14.1569739740396	22.7397	51.2493367590402	-1.17137	0.0444820256445997	0.591428321980515	ENSOARG00020015830	9	59707920	59804304	+	869	protein_coding	cAMP-dependent protein kinase inhibitor alpha [Source:NCBI gene (formerly Entrezgene);Acc:101110769] && sp|Q3SX13|IPKA_BOVIN cAMP-dependent protein kinase inhibitor alpha OS=Bos taurus OX=9913 GN=PKIA PE=1 SV=3 && -	-
ENSOARG00020004986	4.00173491284231	6.23646002593638	7.97509799040005	7.35972804126643	0	0	7.08228462351703	2.20969130979207	0	0.913422114030988	0	0	0	3.5392434935099	4.66504365628031	0.951765273904709	2.29244141475166	0.0445023424319271	0.591428321980515	ENSOARG00020004986	14	55889811	55894637	+	795	protein_coding	- && sp|A1L1A6|IGS23_HUMAN Immunoglobulin superfamily member 23 OS=Homo sapiens OX=9606 GN=IGSF23 PE=2 SV=2 && -	-
ENSOARG00020002374	62.0268911490558	84.1922103501411	68.7852201672005	21.0277944036184	855.121299892274	151.739940370663	38.4466879562353	57.4519740545939	124.062178184756	123.311985394183	41.4358706628819	71.1232749558807	39.0395663192581	54.8582741494035	183.048577755598	73.0404462458511	1.3256904740968	0.0445551541448998	0.591428321980515	TMTC1	3	198260389	198593051	+	5891	protein_coding	transmembrane O-mannosyltransferase targeting cadherins 1 [Source:NCBI gene (formerly Entrezgene);Acc:101108298] && sp|Q8IUR5|TMTC1_HUMAN Protein O-mannosyl-transferase TMTC1 OS=Homo sapiens OX=9606 GN=TMTC1 PE=1 SV=3 && PF08409:Domain of unknown function (DUF1736)|PF14559:Tetratricopeptide repeat|PF13414:TPR repeat|PF13424:Tetratricopeptide repeat	-
ENSOARG00020005198	193.083709544642	614.291312554734	814.456882269605	1715.86802333526	341.857003428378	192.062442007622	1663.32513158028	236.436970147752	251.150263154506	218.307885253406	464.89	356.443389604472	233.261408757567	938.784336653502	790.706357817218	385.610644255558	1.03579650520901	0.0446104022709044	0.591428321980515	NR1H4	3	182075580	182154669	+	1788	protein_coding	nuclear receptor subfamily 1 group H member 4 [Source:NCBI gene (formerly Entrezgene);Acc:101105401] && sp|Q3SZL0|NR1H4_BOVIN Bile acid receptor OS=Bos taurus OX=9913 GN=NR1H4 PE=2 SV=1 && PF00104:Ligand-binding domain of nuclear hormone receptor|PF00105:Zinc finger, C4 type (two domains)	-
ENSOARG00020007270	8.00346982568462	9.35469003890457	9.96887248800007	7.35972804126643	5.74549585593913	3.18335539239153	22.2586088167678	6.62907392937622	0	1.82684422806198	8.08504793422087	2.48104447520514	2.92796747394436	7.07848698701981	9.41060292270774	4.14692357540405	1.19103640707567	0.0450978414076828	0.591428321980515	ENSOARG00020007270	20	34461620	34462012	+	393	protein_coding	histone H2A type 1-B/E [Source:NCBI gene (formerly Entrezgene);Acc:101104790] && sp|P04908|H2A1B_HUMAN Histone H2A type 1-B/E OS=Homo sapiens OX=9606 GN=H2AC4 PE=1 SV=2 && PF00125:Core histone H2A/H2B/H3/H4|PF16211:C-terminus of histone H2A	-
ENSOARG00020017993	1.00043372821058	5.19705002161365	4.98443624400003	0	24.8971487090696	2.12223692826102	1.01175494621672	0	3.02590678499405	1.82684422806198	2.02126198355522	0.827014825068381	0	1.76962174675495	5.60186579676737	1.3529499383478	2.05167912211071	0.045200912045813	0.591428321980515	CAMKV	19	52375756	52378856	+	1515	protein_coding	CaM kinase like vesicle associated [Source:NCBI gene (formerly Entrezgene);Acc:101123415] && sp|Q63092|CAMKV_RAT CaM kinase-like vesicle-associated protein OS=Rattus norvegicus OX=10116 GN=Camkv PE=1 SV=1 && PF00069:Protein kinase domain	-
ENSOARG00020018570	6.00260236926347	28.0640701167137	11.9626469856001	21.0277944036184	146.510144326448	11.6723031054356	3.03526483865015	0	10.0863559499802	18.2684422806198	9.09567892599848	14.8862668512309	8.78390242183307	16.811406594172	32.6106894493899	11.1331504319763	1.54701072814345	0.0452907030970869	0.591428321980515	RSPO3	8	12866857	12959945	-	822	protein_coding	R-spondin 3 [Source:NCBI gene (formerly Entrezgene);Acc:101116995] && sp|Q1RMU1|RSPO3_BOVIN R-spondin-3 OS=Bos taurus OX=9913 GN=RSPO3 PE=2 SV=1 && PF15913:Furin-like repeat, cysteine-rich	-
ENSOARG00020000777	136.058987036639	217.236690903451	136.573553085601	248.127973962697	1147.18400590251	221.773759003277	140.633937524124	81.7585784623067	346.970644679318	220.134729481468	115.211933062647	116.609090334642	54.6553928469613	152.187470220926	321.084129631186	155.361119869753	1.0474970162895	0.045291300556423	0.591428321980515	ENSOARG00020000777	3	173680909	173687704	-	1957	protein_coding	Rho guanine nucleotide exchange factor 25 [Source:NCBI gene (formerly Entrezgene);Acc:101118430] && sp|Q9CWR0|ARHGP_MOUSE Rho guanine nucleotide exchange factor 25 OS=Mus musculus OX=10090 GN=Arhgef25 PE=1 SV=1 && PF00621:RhoGEF domain	-
ENSOARG00020008941	30.0130118463173	12.4729200518728	11.9626469856001	1.05138972018092	7.66066114125218	228.14046978806	6.07052967730031	842.997234685676	50.4317797499009	55.7187489558903	25.2657747944402	29.7725337024617	72.2231976906275	0	42.4816613157976	153.772752796999	-1.41178	0.0452925283699396	0.591428321980515	ENSOARG00020008941	20	34196219	34225150	-	936	protein_coding	- && sp|O00478|BT3A3_HUMAN Butyrophilin subfamily 3 member A3 OS=Homo sapiens OX=9606 GN=BTN3A3 PE=1 SV=1 && PF00622:SPRY domain|PF13765:SPRY-associated domain	-
ENSOARG00020005581	0	1.03941000432273	0	1.05138972018092	0	0	0	0	15.1295339249703	0.913422114030988	3.03189297533283	2.48104447520514	0	0	0.298685674929093	3.07941335564846	-3.21434	0.0455327221426134	0.591428321980515	NTSR1	13	56968137	57013179	-	1254	protein_coding	neurotensin receptor 1 [Source:HGNC Symbol;Acc:HGNC:8039] && sp|P30989|NTR1_HUMAN Neurotensin receptor type 1 OS=Homo sapiens OX=9606 GN=NTSR1 PE=1 SV=2 && PF00001:7 transmembrane receptor (rhodopsin family)	-
ENSOARG00020022147	0	2.07882000864546	0	5.25694860090459	8.6182437839087	14.8556584978271	1.01175494621672	0	2.01727118999603	0.913422114030988	0	2.48104447520514	0	0	4.54591797678609	0.773105397033166	2.52435262725227	0.0455956382168758	0.591428321980515	ENSOARG00020022147	11	11052737	11053060	-	180	protein_coding	- && - && -	-
ENSOARG00020023645	3.00130118463173	5.19705002161365	13.9564214832001	9.46250748162827	7.66066114125218	4.24447385652204	8.09403956973374	2.20969130979207	8.06908475998414	5.48053268418593	1.01063099177761	1.65402965013676	0	3.5392434935099	7.37377924836882	3.13760184134092	1.23464754790629	0.0456281796543251	0.591428321980515	CDA	2	261570345	261592885	-	441	protein_coding	cytidine deaminase [Source:NCBI gene (formerly Entrezgene);Acc:101102378] && sp|P56389|CDD_MOUSE Cytidine deaminase OS=Mus musculus OX=10090 GN=Cda PE=1 SV=2 && PF00383:Cytidine and deoxycytidylate deaminase zinc-binding region	-
ENSOARG00020025576	358.155274699387	0	0.996887248800007	0	2.87274792796957	38.2002647086984	0	37.5647522664652	9.07772035498216	11.8744874824028	39.4146086793267	43.0047709035558	132.734525485477	0.884810873377476	57.1750249406935	39.222239435084	-2.19358	0.0457120656188908	0.591428321980515	AQP8	24	23462066	23471759	+	1267	protein_coding	aquaporin 8 [Source:NCBI gene (formerly Entrezgene);Acc:443183] && sp|O94778|AQP8_HUMAN Aquaporin-8 OS=Homo sapiens OX=9606 GN=AQP8 PE=1 SV=2 && -	-
ENSOARG00020019814	23.0099757488433	29.1034801210364	33.8941664592002	12.616676642171	1493.82892254417	10.6111846413051	2760.06749327921	5271.21861950899	73.6303984348553	3302.93436433605	3278.48693732656	3981.24936787918	3135.85316459441	2430.57546916793	623.304557062277	3067.70690303543	-2.29913	0.0457166583475938	0.591428321980515	ENSOARG00020019814	X	62062453	62062716	-	264	protein_coding	- && sp|O78752|ATP6_SHEEP ATP synthase subunit a OS=Ovis aries OX=9940 GN=MT-ATP6 PE=1 SV=1 && -	-
ENSOARG00020012312	6.00260236926347	17.6699700734864	4.98443624400003	21.0277944036184	45.963966847513	13.7945400336966	7.08228462351703	6.62907392937622	8.06908475998414	10.9610653683719	8.08504793422087	10.7511927258889	8.78390242183307	4.42405436688738	16.646513513585	8.24334592950892	1.01348513615028	0.0459067569316028	0.592476298943765	ENSOARG00020012312	X	17742921	17858139	+	2509	lncRNA	- && sp|O14829|PPE1_HUMAN Serine/threonine-protein phosphatase with EF-hands 1 OS=Homo sapiens OX=9606 GN=PPEF1 PE=1 SV=1 && PF13499:EF-hand domain pair|PF08321:PPP5 TPR repeat region|PF00149:Calcineurin-like phosphoesterase	-
novel.576	12.0052047385269	2.07882000864546	4.98443624400003	0	0	2.12223692826102	4.04701978486687	4.41938261958415	9.07772035498216	0	30.3189297533283	10.7511927258889	25.3757181075178	6.19367611364233	3.60538824347147	12.3052313821348	-1.7679	0.0461056962923544	0.592476298943765	-	15	88101401	88136026	+	842	-	- && sp|Q96R08|OR5BC_HUMAN Olfactory receptor 5B12 OS=Homo sapiens OX=9606 GN=OR5B12 PE=2 SV=2 && PF13853:Olfactory receptor	-
ENSOARG00020020280	61.0264574208453	73.7981103069138	58.8163476792004	39.9528093668749	349.51766456963	58.3615155271781	72.8463561276037	57.4519740545939	105.906737474792	77.640879692634	25.2657747944402	28.9455188773933	32.2076422133879	27.4291370747018	102.045608714035	50.6925234545633	1.01119207843905	0.0462311165704237	0.592950330755827	TSPAN18	15	81132461	81155928	+	747	protein_coding	tetraspanin 18 [Source:NCBI gene (formerly Entrezgene);Acc:101111390] && sp|Q58CY8|TSN18_BOVIN Tetraspanin-18 OS=Bos taurus OX=9913 GN=TSPAN18 PE=2 SV=1 && PF00335:Tetraspanin family	-
novel.438	44.0190840412654	10.3941000432273	48.8474751912003	0	126.400908830661	53.0559232065255	27.3173835478514	14.3629935136485	10.0863559499802	24.6623970788367	1.01063099177761	39.6967116032823	9.75989157981452	1.76962174675495	44.2906964086758	14.478371780585	1.61036773050308	0.0463555100596857	0.593621096958488	-	14	17107298	17138349	+	1623	-	- && sp|Q86XU0|ZN677_HUMAN Zinc finger protein 677 OS=Homo sapiens OX=9606 GN=ZNF677 PE=2 SV=1 && PF01352:KRAB box	-
novel.674	9.0039035538952	8.31528003458184	2.99066174640002	2.10277944036184	0.957582642656522	3.18335539239153	1.01175494621672	9.94361089406433	10.0863559499802	10.0476432543409	4.04252396711043	7.44313342561543	13.6638482117403	4.42405436688738	3.93790253664338	8.52159572424842	-1.11339	0.0463967628840114	0.593795713553053	-	17	19977666	19978131	-	466	-	- && - && -	-
ENSOARG00020024714	22.0095420206327	0	1.99377449760001	1.05138972018092	0	11.6723031054356	3.03526483865015	0	0	3.65368845612395	1.01063099177761	0.827014825068381	0	1.76962174675495	5.6803248832142	1.03727943138927	2.4292490506797	0.0466984200619616	0.595529495701208	ENSOARG00020024714	11	44295654	44360955	-	1266	protein_coding	- && sp|Q3B8N2|LEG9B_HUMAN Galectin-9B OS=Homo sapiens OX=9606 GN=LGALS9B PE=1 SV=3 && PF00337:Galactoside-binding lectin	-
ENSOARG00020011170	17.0073733795798	145.517400605182	121.620244353601	1007.23135193332	240.353243306787	6.36671078478306	252.938736554179	88.3876523916829	23.1986186849544	0	2.02126198355522	0.827014825068381	0	166.344444194966	255.862151559633	40.1112845828895	2.67330404722524	0.0469024860728317	0.596716185237843	ENSOARG00020011170	7	35964027	35967631	+	243	pseudogene	- && - && -	-
ENSOARG00020010570	5.00216864105289	4.15764001729092	0	0	2.87274792796957	3.18335539239153	2.02350989243344	0	0	0	0	0	0.975989157981452	1.76962174675495	2.46277455301976	0.392230129248058	2.57011789971839	0.0469872613252434	0.597415595630784	FMO2	12	42056681	42097866	+	1693	protein_coding	flavin containing dimethylaniline monoxygenase 2 [Source:NCBI gene (formerly Entrezgene);Acc:101104842] && sp|Q8HZ70|FMO2_PANTR Dimethylaniline monooxygenase [N-oxide-forming] 2 OS=Pan troglodytes OX=9598 GN=FMO2 PE=3 SV=3 && PF00743:Flavin-binding monooxygenase-like	-
novel.2004	0	2.07882000864546	0.996887248800007	0	0	0	5.05877473108359	4.41938261958415	2.01727118999603	2.74026634209296	12.1275719013313	0	0	27.4291370747018	1.16206885550415	6.96194701824374	-2.5844	0.0470473547921298	0.597415595630784	-	X	108613587	108616223	+	1335	-	- && - && -	-
ENSOARG00020021015	145.062890590534	193.330260804028	230.280954472802	310.159967453371	170.449710392861	112.478557197834	310.608768488532	291.679252892554	16.1381695199683	32.8831961051156	39.4146086793267	16.5402965013676	64.4152844267758	204.391311750197	210.33872991428	95.0660171250435	1.14676746828398	0.0473398044524176	0.597999752011742	IYD	8	81639720	81668623	+	858	protein_coding	iodotyrosine deiodinase [Source:HGNC Symbol;Acc:HGNC:21071] && sp|Q6PHW0|IYD1_HUMAN Iodotyrosine deiodinase 1 OS=Homo sapiens OX=9606 GN=IYD PE=1 SV=2 && PF00881:Nitroreductase family	-
ENSOARG00020022692	19.008240836001	10.3941000432273	25.9190684688002	13.6680663623519	207.795433456465	33.9557908521763	44.5172176335356	6.62907392937622	32.2763390399366	48.4113720436424	16.1700958684417	21.5023854517779	6.83192410587016	13.2721631006621	50.7511310932225	20.7276219342439	1.29135061295594	0.0473787382462054	0.597999752011742	ENSOARG00020022692	19	15935157	15983451	+	1750	lncRNA	- && sp|Q9UFP1|GAK1A_HUMAN Golgi-associated kinase 1A OS=Homo sapiens OX=9606 GN=GASK1A PE=1 SV=3 && PF15051:FAM198 protein	-
ENSOARG00020003933	52.0225538669501	50.9310902118138	47.8505879424003	13.6680663623519	386.863387633235	65.7893447760917	55.6465220419195	20.9920674430247	62.5354068898771	57.5455931839522	39.4146086793267	26.4644744021882	19.519783159629	74.324113363708	96.1102218335374	42.9708638745294	1.16144182661913	0.0473880369472813	0.597999752011742	ENSOARG00020003933	1	137885114	137935812	+	4182	lncRNA	- && sp|Q9UNA0|ATS5_HUMAN A disintegrin and metalloproteinase with thrombospondin motifs 5 OS=Homo sapiens OX=9606 GN=ADAMTS5 PE=1 SV=2 && PF17771:ADAM cysteine-rich domain|PF00090:Thrombospondin type 1 domain|PF01421:Reprolysin (M12B) family zinc metalloprotease|PF01562:Reprolysin family propeptide|PF05986:ADAM-TS Spacer 1	-
novel.1023	0	9.35469003890457	0	5.25694860090459	0	1.06111846413051	2.02350989243344	0	0	0	0	0	0	0	2.52803814233902	0	3.84173668315369	0.0478195952170301	0.598534605191023	-	21	4833753	4837229	-	352	-	- && sp|O00370|LORF2_HUMAN LINE-1 retrotransposable element ORF2 protein OS=Homo sapiens OX=9606 PE=1 SV=1 && -	-
ENSOARG00020001293	5.00216864105289	25.9852501080683	11.9626469856001	8.41111776144735	32.5578098503217	11.6723031054356	9.10579451595046	8.83876523916829	10.0863559499802	10.9610653683719	2.02126198355522	2.48104447520514	9.75989157981452	7.96329786039729	14.9567272811252	7.44452606521321	1.01308225103259	0.0480887853054297	0.598534605191023	ENSOARG00020001293	1	154494276	154510198	-	829	protein_coding	RNA binding motif protein 11 [Source:NCBI gene (formerly Entrezgene);Acc:101118401] && sp|P57052|RBM11_HUMAN Splicing regulator RBM11 OS=Homo sapiens OX=9606 GN=RBM11 PE=1 SV=1 && PF00076:RNA recognition motif. (a.k.a. RRM, RBD, or RNP domain)	-
novel.888	15.0065059231587	14.5517400605182	18.9408577272001	15.7708458027138	0.957582642656522	5.30559232065255	17.1998340856842	1.10484565489604	1.00863559499802	5.48053268418593	6.06378595066565	4.1350741253419	7.80791326385162	12.3873522272847	12.5332797946549	5.4268770716034	1.19528051169195	0.048142194957009	0.598534605191023	-	2	172405676	172410186	-	372	-	- && - && -	-
ENSOARG00020008871	1.00043372821058	2.07882000864546	5.98132349280004	5.25694860090459	31.6002272076652	6.36671078478306	4.04701978486687	4.41938261958415	3.02590678499405	4.56711057015494	2.02126198355522	0	3.90395663192581	1.76962174675495	8.04735480112512	2.81532004813845	1.53462159918378	0.0481671545648851	0.598534605191023	ENSOARG00020008871	5	14096235	14110239	-	2133	protein_coding	ral guanine nucleotide dissociation stimulator like 3 [Source:HGNC Symbol;Acc:HGNC:30282] && sp|Q3UYI5|RGL3_MOUSE Ral guanine nucleotide dissociation stimulator-like 3 OS=Mus musculus OX=10090 GN=Rgl3 PE=1 SV=2 && PF00618:RasGEF N-terminal motif|PF00617:RasGEF domain|PF00788:Ras association (RalGDS/AF-6) domain	-
ENSOARG00020020013	28.0121443898962	18.7093800778091	21.9315194736001	3.15416916054276	5.74549585593913	21.2223692826102	5.05877473108359	12.1533022038564	75.6476696248513	24.6623970788367	18.191357851997	22.3294002768463	45.8714904251283	16.811406594172	14.8334075673545	30.8095748650983	-1.05416	0.0481709231769681	0.598534605191023	CHRNA3	18	28935811	28953621	-	2433	protein_coding	cholinergic receptor nicotinic alpha 3 subunit [Source:HGNC Symbol;Acc:HGNC:1957] && sp|Q07263|ACHA3_BOVIN Neuronal acetylcholine receptor subunit alpha-3 OS=Bos taurus OX=9913 GN=CHRNA3 PE=2 SV=1 && PF02932:Neurotransmitter-gated ion-channel transmembrane region|PF02931:Neurotransmitter-gated ion-channel ligand binding domain	-
novel.1161	7.00303609747405	19.7487900821319	5.98132349280004	21.0277944036184	63.2004544153304	12.7334215695661	10.1175494621672	3.31453696468811	17.1468051149663	1.82684422806198	3.03189297533283	10.7511927258889	13.6638482117403	10.6177304805297	19.9731956461554	8.62183581445831	1.21122162072291	0.048198687702828	0.598534605191023	-	24	34383494	34387177	-	1578	-	- && - && -	-
ENSOARG00020018219	1.00043372821058	7.27587003025911	5.98132349280004	2.10277944036184	0	4.24447385652204	0	7.73391958427225	4.03454237999207	13.7013317104648	4.04252396711043	4.1350741253419	12.6878590537589	6.19367611364233	2.94355436402194	7.5041324192261	-1.35756	0.0483259417985962	0.598534605191023	SNORA62	19	13284819	13284968	+	150	snoRNA	Small nucleolar RNA SNORA62/SNORA6 family [Source:RFAM;Acc:RF00091] && - && -	-
ENSOARG00020010048	3.00130118463173	0	1.99377449760001	8.41111776144735	13.4061569971913	4.24447385652204	1.01175494621672	0	4.03454237999207	0.913422114030988	2.02126198355522	0.827014825068381	0	0.884810873377476	4.58122560622988	1.24015031086059	1.89467885167936	0.0484511966126242	0.59918402154254	ANKRD1	22	14516811	14526148	-	1737	protein_coding	Ovis aries ankyrin repeat domain 1 (ANKRD1), mRNA. [Source:RefSeq mRNA;Acc:NM_001252178] && sp|Q865U8|ANKR1_PIG Ankyrin repeat domain-containing protein 1 OS=Sus scrofa OX=9823 GN=ANKRD1 PE=2 SV=1 && PF12796:Ankyrin repeats (3 copies)	-
ENSOARG00020022468	48.0208189541077	24.9458401037455	18.9408577272001	26.284743004523	2.87274792796957	25.4668431391323	28.3291384940681	11.0484565489604	14.1208983299722	2.74026634209296	12.1275719013313	27.2914892272566	12.6878590537589	2.65443262013243	24.9801413358209	11.810139146215	1.07731949078479	0.0485998147584681	0.59918402154254	DKK1	22	8190428	8192837	-	918	protein_coding	dickkopf WNT signaling pathway inhibitor 1 [Source:NCBI gene (formerly Entrezgene);Acc:101116876] && sp|O94907|DKK1_HUMAN Dickkopf-related protein 1 OS=Homo sapiens OX=9606 GN=DKK1 PE=1 SV=1 && PF04706:Dickkopf N-terminal cysteine-rich region	-
novel.342	26.011276933475	25.9852501080683	19.9377449760001	11.5652869219901	170.449710392861	27.5890800673933	13.1528143008173	7.73391958427225	29.2504322549425	32.8831961051156	15.1594648766641	3.30805930027352	14.6398373697218	22.1202718344369	42.098737671515	17.8707401893467	1.23761168691628	0.0486746634790173	0.59918402154254	-	12	82923938	82934951	-	3591	-	- && - && -	-
ENSOARG00020008201	0	3.11823001296819	5.98132349280004	0	2.87274792796957	3.18335539239153	2.02350989243344	0	0	0	2.02126198355522	0.827014825068381	0	0	2.45416667408039	0.406896686946228	2.56663	0.0486921238693194	0.59918402154254	ENSOARG00020008201	13	54849069	54849204	-	136	snoRNA	- && - && -	-
ENSOARG00020014872	11.0047710103164	18.7093800778091	4.98443624400003	16.8222355228947	67.9883676286131	10.6111846413051	4.04701978486687	9.94361089406433	10.0863559499802	6.39395479821692	8.08504793422087	4.96208895041028	0	14.1569739740396	19.1667707014008	7.66114750013317	1.32638994382512	0.0487127886915195	0.59918402154254	ENSOARG00020014872	14	53076284	53080508	+	987	protein_coding	cyclin P [Source:HGNC Symbol;Acc:HGNC:25805] && sp|Q9H8S5|CCNP_HUMAN Cyclin-P OS=Homo sapiens OX=9606 GN=CCNP PE=2 SV=2 && PF00134:Cyclin, N-terminal domain	-
novel.1319	9.0039035538952	24.9458401037455	30.9035047128002	45.2097579677795	7.66066114125218	16.9778954260882	23.2703637629845	16.5726848234405	4.03454237999207	5.48053268418593	4.04252396711043	11.5782075509573	6.83192410587016	28.3139479480792	22.5674180955065	10.979194779948	1.03418707109061	0.0488989118626668	0.599392632985934	-	3	226849476	226851662	+	962	-	- && - && -	-
novel.626	1.00043372821058	17.6699700734864	7.97509799040005	85.1625673346544	18.1940702104739	3.18335539239153	65.7640715040867	4.41938261958415	0	0.913422114030988	2.02126198355522	3.30805930027352	0.975989157981452	38.931678428609	28.4213666048148	7.22425622914775	1.96965679037433	0.0489335657213618	0.599392632985934	-	16	4617937	4622968	-	2530	-	- && - && -	-
novel.700	1.00043372821058	3.11823001296819	6.97821074160005	6.30833832108551	0.957582642656522	3.18335539239153	11.1293044083839	1.10484565489604	2.01727118999603	1.82684422806198	3.03189297533283	0	0.975989157981452	2.65443262013243	4.66792217818518	1.65875368948582	1.50056123443067	0.0489442307341592	0.599392632985934	-	18	18921434	18923305	+	223	-	- && - && -	-
novel.318	12.0052047385269	37.4187601556183	15.9501959808001	15.7708458027138	0	23.3446062108712	16.1880791394675	49.7180544703216	25.2158898749504	52.0650604997663	16.1700958684417	78.5664083814962	10.735880737796	30.9683805682117	17.239670289714	37.6342529144263	-1.13016	0.0490489098331054	0.599392632985934	-	12	12241043	12304431	-	3783	-	- && sp|O02751|CFDP2_BOVIN Craniofacial development protein 2 OS=Bos taurus OX=9913 GN=CFDP2 PE=1 SV=2 && -	-
ENSOARG00020011224	13.0056384667375	16.6305600691637	23.9252939712002	59.9292140503124	92.8855163376826	18.0390138902187	10.1175494621672	14.3629935136485	31.2677034449385	16.4415980525578	16.1700958684417	12.4052223760257	7.80791326385162	18.581028340927	33.5046837496403	16.7195078371987	1.0052039625045	0.0492152484000806	0.599392632985934	ENSOARG00020011224	11	45397064	45401475	-	817	protein_coding	coordinator of PRMT5 and differentiation stimulator [Source:NCBI gene (formerly Entrezgene);Acc:101116921] && sp|A5PJD3|COPRS_BOVIN Coordinator of PRMT5 and differentiation stimulator OS=Bos taurus OX=9913 GN=COPRS PE=2 SV=1 && PF15340:Cooperator of PRMT5 family	-
novel.1752	0	2.07882000864546	4.98443624400003	2.10277944036184	0	2.12223692826102	4.04701978486687	0	0	0	0	0	0	1.76962174675495	2.19075605801932	0.252803106679279	2.81175822469361	0.0492844073652221	0.599392632985934	-	7	25995150	25995708	-	391	-	- && sp|A0A0B4J241|TVAM1_HUMAN T cell receptor alpha variable 13-1 OS=Homo sapiens OX=9606 GN=TRAV13-1 PE=3 SV=1 && -	-
ENSOARG00020009340	2.00086745642116	0	0.996887248800007	0	29.6850619223522	2.12223692826102	8.09403956973374	2.20969130979207	0	0	3.03189297533283	0	0	1.76962174675495	6.12844187508116	1.00160086169712	2.63712404183903	0.0496479417690565	0.599424753986936	ENSOARG00020009340	23	40683207	40684983	+	327	protein_coding	- && sp|P56941|NPC1_PIG NPC intracellular cholesterol transporter 1 OS=Sus scrofa OX=9823 GN=NPC1 PE=2 SV=1 && PF16414:Niemann-Pick C1 N terminus	-
novel.1098	7.00303609747405	0	0	0	0	0	0	0	2.01727118999603	10.9610653683719	13.1382028931089	2.48104447520514	3.90395663192581	8.84810873377476	1.00043372821058	5.90709275605464	-2.55643	0.0496829826958218	0.599424753986936	-	23	62524289	62527138	+	551	-	- && - && -	-
ENSOARG00020012955	19.008240836001	15.591150064841	0	2.10277944036184	5.74549585593913	4.24447385652204	4.04701978486687	0	0	1.82684422806198	1.01063099177761	8.27014825068381	0.975989157981452	0	7.24845140550454	1.72623037550069	2.03218857844194	0.0497684598112999	0.599424753986936	ENSOARG00020012955	11	10568835	10569191	-	327	pseudogene	- && sp|A1XQR7|MIC13_PIG MICOS complex subunit MIC13 OS=Sus scrofa OX=9823 GN=MICOS13 PE=3 SV=1 && PF15884:MICOS complex subunit MIC13, QIL1	-
ENSOARG00020022138	2.00086745642116	16.6305600691637	1.99377449760001	69.3917215319406	7.66066114125218	2.12223692826102	209.433273866861	2.20969130979207	2.01727118999603	8.22079902627889	6.06378595066565	16.5402965013676	0	39.8164893019864	44.1761564987856	10.6954761828695	2.0414422544513	0.0498472060757099	0.599424753986936	HOXB9	11	25457402	25460786	-	753	protein_coding	homeobox B9 [Source:NCBI gene (formerly Entrezgene);Acc:101114883] && sp|P17482|HXB9_HUMAN Homeobox protein Hox-B9 OS=Homo sapiens OX=9606 GN=HOXB9 PE=1 SV=2 && PF04617:Hox9 activation region|PF00046:Homeodomain	-

## Sheet: Table S3
Table S3. List of KEGG pathways obtained by enrichment analysis
KEGGID	Description	GeneRatio	BgRatio	pvalue	padj	geneID	geneName	keggID	Count	Up	Up_Gene_id	Down	Down_Gene_id
oas00591	Linoleic acid metabolism	6/237	37/8016	0.00067537523704662	0.174711310102242	ENSOARG00020021338/ENSOARG00020020192/ENSOARG00020006649/ENSOARG00020020555/ENSOARG00020014770/ENSOARG00020021603	ENSOARG00020021338/ENSOARG00020020192/ENSOARG00020006649/PLA2G3/PLA2G4D/CYP3A24	oas:114108597/oas:100568290/oas:105605991/oas:101113959/oas:101116150/oas:100170111	6	3	ENSOARG00020021338/ENSOARG00020006649/ENSOARG00020014770	3	ENSOARG00020020192/ENSOARG00020020555/ENSOARG00020021603
oas00140	Steroid hormone biosynthesis	8/237	75/8016	0.00158556754524613	0.174711310102242	ENSOARG00020021338/ENSOARG00020007149/ENSOARG00020023741/ENSOARG00020007273/ENSOARG00020020192/ENSOARG00020020417/ENSOARG00020022068/ENSOARG00020021603	ENSOARG00020021338/ENSOARG00020007149/HSD17B1/CYP17A1/ENSOARG00020020192/HSD11B1/HSD11B2/CYP3A24	oas:114108597/oas:105601846/oas:101110778/oas:493968/oas:100568290/oas:443409/oas:443530/oas:100170111	8	6	ENSOARG00020021338/ENSOARG00020007149/ENSOARG00020023741/ENSOARG00020007273/ENSOARG00020020417/ENSOARG00020022068	2	ENSOARG00020020192/ENSOARG00020021603
oas05204	Chemical carcinogenesis - DNA adducts	7/237	61/8016	0.00202368312859739	0.174711310102242	ENSOARG00020021338/ENSOARG00020008341/ENSOARG00020007931/ENSOARG00020020192/ENSOARG00020007897/ENSOARG00020020417/ENSOARG00020021603	ENSOARG00020021338/GSTM3/ENSOARG00020007931/ENSOARG00020020192/ENSOARG00020007897/HSD11B1/CYP3A24	oas:114108597/oas:100037663/oas:114116333/oas:100568290/oas:106990219/oas:443409/oas:100170111	7	5	ENSOARG00020021338/ENSOARG00020008341/ENSOARG00020007931/ENSOARG00020007897/ENSOARG00020020417	2	ENSOARG00020020192/ENSOARG00020021603
oas04979	Cholesterol metabolism	6/237	52/8016	0.00409099003252821	0.264891604606202	ENSOARG00020004893/ENSOARG00020005776/ENSOARG00020011622/ENSOARG00020004421/ENSOARG00020024777/ENSOARG00020009340	LRP2/APOE/LIPG/LCAT/APOA4/ENSOARG00020009340	oas:101108200/oas:101112253/oas:101111679/oas:100302343/oas:101117014/oas:101120623	6	4	ENSOARG00020004893/ENSOARG00020005776/ENSOARG00020004421/ENSOARG00020009340	2	ENSOARG00020011622/ENSOARG00020024777
oas00982	Drug metabolism - cytochrome P450	6/237	60/8016	0.0082753520932614	0.42866323843094	ENSOARG00020008341/ENSOARG00020007931/ENSOARG00020007897/ENSOARG00020015070/ENSOARG00020014340/ENSOARG00020010570	GSTM3/ENSOARG00020007931/ENSOARG00020007897/ENSOARG00020015070/ADH7/FMO2	oas:100037663/oas:114116333/oas:106990219/oas:101104808/oas:101111713/oas:101104842	6	5	ENSOARG00020008341/ENSOARG00020007931/ENSOARG00020007897/ENSOARG00020015070/ENSOARG00020010570	1	ENSOARG00020014340
oas00564	Glycerophospholipid metabolism	8/237	103/8016	0.0110495469506405	0.44720269611769	ENSOARG00020002513/ENSOARG00020015034/ENSOARG00020021119/ENSOARG00020017725/ENSOARG00020006649/ENSOARG00020020555/ENSOARG00020004421/ENSOARG00020014770	ENSOARG00020002513/CHAT/PLPP3/ENSOARG00020017725/ENSOARG00020006649/PLA2G3/LCAT/PLA2G4D	oas:101114511/oas:101117817/oas:101102020/oas:101118294/oas:105605991/oas:101113959/oas:100302343/oas:101116150	8	6	ENSOARG00020002513/ENSOARG00020021119/ENSOARG00020017725/ENSOARG00020006649/ENSOARG00020004421/ENSOARG00020014770	2	ENSOARG00020015034/ENSOARG00020020555
oas04975	Fat digestion and absorption	5/237	47/8016	0.0120865593545322	0.44720269611769	ENSOARG00020002513/ENSOARG00020021119/ENSOARG00020006649/ENSOARG00020020555/ENSOARG00020024777	ENSOARG00020002513/PLPP3/ENSOARG00020006649/PLA2G3/APOA4	oas:101114511/oas:101102020/oas:105605991/oas:101113959/oas:101117014	5	3	ENSOARG00020002513/ENSOARG00020021119/ENSOARG00020006649	2	ENSOARG00020020555/ENSOARG00020024777
oas04918	Thyroid hormone synthesis	6/237	72/8016	0.0193018647307484	0.613731786849907	ENSOARG00020004893/ENSOARG00020016282/ENSOARG00020011873/ENSOARG00020013276/ENSOARG00020021250/ENSOARG00020021015	LRP2/CREB3L3/DUOX2/CREB5/ENSOARG00020021250/IYD	oas:101108200/oas:101113586/oas:100462743/oas:101112976/oas:101103751/oas:101123564	6	4	ENSOARG00020004893/ENSOARG00020011873/ENSOARG00020013276/ENSOARG00020021015	2	ENSOARG00020016282/ENSOARG00020021250
oas04976	Bile secretion	7/237	97/8016	0.0244483909147711	0.613731786849907	ENSOARG00020010876/ENSOARG00020004319/ENSOARG00020005165/novel.1470/ENSOARG00020021250/ENSOARG00020005198/ENSOARG00020025576	SLC4A5/SLC10A1/SLC51B/-/ENSOARG00020021250/NR1H4/AQP8	oas:101105902/oas:101120497/oas:101118277/oas:101121256/oas:101103751/oas:101105401/oas:443183	7	4	ENSOARG00020010876/ENSOARG00020005165/novel.1470/ENSOARG00020005198	3	ENSOARG00020004319/ENSOARG00020021250/ENSOARG00020025576
oas00590	Arachidonic acid metabolism	6/237	81/8016	0.0322766245893849	0.613731786849907	ENSOARG00020000264/ENSOARG00020002004/ENSOARG00020020192/ENSOARG00020006649/ENSOARG00020020555/ENSOARG00020014770	PTGDS/PTGES/ENSOARG00020020192/ENSOARG00020006649/PLA2G3/PLA2G4D	oas:443192/oas:101104140/oas:100568290/oas:105605991/oas:101113959/oas:101116150	6	4	ENSOARG00020000264/ENSOARG00020002004/ENSOARG00020006649/ENSOARG00020014770	2	ENSOARG00020020192/ENSOARG00020020555
oas00340	Histidine metabolism	3/237	24/8016	0.0326745042627461	0.613731786849907	ENSOARG00020011906/ENSOARG00020016251/ENSOARG00020008798	ENSOARG00020011906/CNDP1/HAL	oas:101109312/oas:101110987/oas:101119036	3	2	ENSOARG00020011906/ENSOARG00020016251	1	ENSOARG00020008798
oas00592	alpha-Linolenic acid metabolism	3/237	25/8016	0.0363420813938968	0.613731786849907	ENSOARG00020006649/ENSOARG00020020555/ENSOARG00020014770	ENSOARG00020006649/PLA2G3/PLA2G4D	oas:105605991/oas:101113959/oas:101116150	3	2	ENSOARG00020006649/ENSOARG00020014770	1	ENSOARG00020020555
oas05208	Chemical carcinogenesis - reactive oxygen species	14/237	282/8016	0.0398582314689176	0.613731786849907	ENSOARG00020019464/novel.135/ENSOARG00020009983/ENSOARG00020016841/ENSOARG00020008341/ENSOARG00020007931/ENSOARG00020001582/ENSOARG00020007897/ENSOARG00020025003/ENSOARG00020017311/ENSOARG00020004370/ENSOARG00020000031/ENSOARG00020000034/ENSOARG00020019814	SLC25A31/-/NQO1/ENSOARG00020016841/GSTM3/ENSOARG00020007931/NDUFA4L2/ENSOARG00020007897/NOX1/ENSOARG00020017311/PRKD1/ND5/CYTB/ENSOARG00020019814	oas:101122465/oas:808260/oas:101121876/oas:101122593/oas:100037663/oas:114116333/oas:101123455/oas:106990219/oas:100034667/oas:808254/oas:101102016/oas:808258/oas:808260/oas:808254	14	10	ENSOARG00020019464/ENSOARG00020009983/ENSOARG00020016841/ENSOARG00020008341/ENSOARG00020007931/ENSOARG00020001582/ENSOARG00020007897/ENSOARG00020025003/ENSOARG00020004370/ENSOARG00020000034	4	novel.135/ENSOARG00020017311/ENSOARG00020000031/ENSOARG00020019814
oas04964	Proximal tubule bicarbonate reclamation	3/237	26/8016	0.0402118419133855	0.613731786849907	ENSOARG00020014888/ENSOARG00020024778/ENSOARG00020021250	SLC38A3/CA4/ENSOARG00020021250	oas:101116182/oas:101109718/oas:101103751	3	2	ENSOARG00020014888/ENSOARG00020024778	1	ENSOARG00020021250
oas00480	Glutathione metabolism	5/237	65/8016	0.0425953294965943	0.613731786849907	ENSOARG00020013815/ENSOARG00020014193/ENSOARG00020008341/ENSOARG00020007931/ENSOARG00020007897	CHAC1/PRDX6/GSTM3/ENSOARG00020007931/ENSOARG00020007897	oas:101114872/oas:101112748/oas:100037663/oas:114116333/oas:106990219	5	4	ENSOARG00020014193/ENSOARG00020008341/ENSOARG00020007931/ENSOARG00020007897	1	ENSOARG00020013815
oas00980	Metabolism of xenobiotics by cytochrome P450	5/237	65/8016	0.0425953294965943	0.613731786849907	ENSOARG00020008341/ENSOARG00020007931/ENSOARG00020007897/ENSOARG00020020417/ENSOARG00020014340	GSTM3/ENSOARG00020007931/ENSOARG00020007897/HSD11B1/ADH7	oas:100037663/oas:114116333/oas:106990219/oas:443409/oas:101111713	5	4	ENSOARG00020008341/ENSOARG00020007931/ENSOARG00020007897/ENSOARG00020020417	1	ENSOARG00020014340
oas04020	Calcium signaling pathway	12/237	233/8016	0.0434127494007613	0.613731786849907	ENSOARG00020018791/ENSOARG00020009544/ENSOARG00020019464/ENSOARG00020021210/ENSOARG00020019699/ENSOARG00020024251/ENSOARG00020025632/ENSOARG00020014159/ENSOARG00020004398/ENSOARG00020008259/ENSOARG00020022417/ENSOARG00020005581	Fgf21/GRPR/SLC25A31/ENSOARG00020021210/PTGFR/NOS2/PLCD3/PDGFD/RYR3/LTB4R2/P2RX2/NTSR1	oas:101108510/oas:100142675/oas:101122465/oas:101104597/oas:443366/oas:443078/oas:101118035/oas:101117784/oas:101111289/oas:106990147/oas:101116428/oas:114117511	12	6	ENSOARG00020019464/ENSOARG00020021210/ENSOARG00020024251/ENSOARG00020025632/ENSOARG00020014159/ENSOARG00020008259	6	ENSOARG00020018791/ENSOARG00020009544/ENSOARG00020019699/ENSOARG00020004398/ENSOARG00020022417/ENSOARG00020005581
oas04977	Vitamin digestion and absorption	3/237	27/8016	0.0442813059690698	0.613731786849907	novel.1025/ENSOARG00020024777/ENSOARG00020016266	-/APOA4/TCN2	oas:101121723/oas:101117014/oas:101112851	3	2	novel.1025/ENSOARG00020016266	1	ENSOARG00020024777
oas00830	Retinol metabolism	5/237	66/8016	0.0450227951743175	0.613731786849907	ENSOARG00020021338/ENSOARG00020020192/ENSOARG00020015070/ENSOARG00020021603/ENSOARG00020014340	ENSOARG00020021338/ENSOARG00020020192/ENSOARG00020015070/CYP3A24/ADH7	oas:114108597/oas:100568290/oas:101104808/oas:100170111/oas:101111713	5	2	ENSOARG00020021338/ENSOARG00020015070	3	ENSOARG00020020192/ENSOARG00020021603/ENSOARG00020014340
oas00565	Ether lipid metabolism	4/237	49/8016	0.0560291032668634	0.702333852052041	ENSOARG00020021119/ENSOARG00020006649/ENSOARG00020020555/ENSOARG00020014770	PLPP3/ENSOARG00020006649/PLA2G3/PLA2G4D	oas:101102020/oas:105605991/oas:101113959/oas:101116150	4	3	ENSOARG00020021119/ENSOARG00020006649/ENSOARG00020014770	1	ENSOARG00020020555

## Sheet: Table S4
Table S4. Identification of metabolites in sheep jejunum based on LC-MS/MS analysis
Compound_ID	Name	Formula	Molecular Weight	RT [min]	m/z	mzCloud_Results	mzVault_Results	MassList_Results	Class_I	Class_II	Class_III	Class_IV	pos_C_1	pos_C_2	pos_C_3	pos_C_4	pos_C_5	pos_C_6	pos_C_7	pos_E_1	pos_E_2	pos_E_3	pos_E_4	pos_E_5	pos_E_6	pos_E_7	pos_QC1	pos_QC2	pos_QC3
Com_6_pos	Betaine	C5 H11 N O2	117.079	1.312	118.086	Full match	Full match	Full match	Organic acids and derivatives	Carboxylic acids and derivatives	Amino acids, peptides, and analogues	Alpha amino acids	2877842077.708646	2603994684.030275	4079047108.7671375	3109091984.7638416	3011127112.2335496	2700951819.709743	3203922212.9025846	2530086014.440701	2165575147.2173567	2651008578.971481	2865865016.587657	3206228604.4519844	2298919137.6347795	2137146728.12196	3613154751.11048	2821230587.9358544	3315916899.6785216
Com_13_pos	Valine	C5 H11 N O2	117.079	1.76	118.086	Full match	Full match	Full match	Organic acids and derivatives	Carboxylic acids and derivatives	Amino acids, peptides, and analogues	Valine and derivatives	2116340498.0684893	1729694834.4044392	1401529727.6636748	1919157866.1084514	1700567609.2010438	1450061204.5936239	1949411718.3820431	1663716635.7566845	2127470919.3325572	1911565685.0128605	1592116358.2261043	1862031910.0519178	2271451920.871034	1804950868.5502439	2628825784.88293	1995773076.736357	2436859406.5886607
Com_31_pos	Creatine	C4 H9 N3 O2	131.069	1.379	132.077	Full match	Full match	Full match	Organic acids and derivatives	Carboxylic acids and derivatives	Amino acids, peptides, and analogues	Alpha amino acids and derivatives	1539310347.4309843	1298121864.520077	1494656400.3383613	1191330312.5903544	1206691191.7440977	1197111328.519661	1232240724.901941	1411701765.4626112	1367595942.328675	1220025870.166931	1583115261.0415435	1205011315.5072918	1236518248.254623	1582837099.6262767	1925555161.53878	1349147532.7610118	1384638359.946368
Com_40_pos	Acetyl-L-carnitine	C9 H17 N O4	203.116	1.901	204.123	Full match	Full match	Full match	Lipids and lipid-like molecules	Fatty Acyls	Fatty acid esters	Acyl carnitines	862066251.4774957	499900379.59946805	850273595.2534274	904130445.5298985	742884259.9476702	660036897.5980679	672552773.0770386	575065748.3082478	553251445.1300149	650119979.4692595	1311964131.3568094	806105241.7461318	452404620.41127473	708116843.2097436	1003337067.82964	712016200.3692383	794819692.4453355
Com_55_pos	L-Pyroglutamic acid	C5 H7 N O3	129.043	0.585	130.05	Full match	Full match	Full match	Organic acids and derivatives	Carboxylic acids and derivatives	Amino acids, peptides, and analogues	Alpha amino acids and derivatives	959606765.3290888	28216030.824075565	818405598.9201593	1010474999.2743604	874013613.2288076	771600445.8366523	832257193.72698	831019212.1215351	943118053.5173907	930240151.375035	952761472.5111173	840616393.3767359	829469898.3607075	896282838.957678	1219389456.54689	932385305.8387333	945803865.6528187
Com_82_pos	Choline	C5 H13 N O	103.1	9.622	104.107	Full match	Full match	No results	Organic nitrogen compounds	Organonitrogen compounds	Quaternary ammonium salts	Cholines	370070098.92308414	337435840.92396486	490751292.4264369	231557617.58638927	242204091.7889864	294702994.227255	291297228.36550826	480801350.3488284	161854847.99714622	287040826.66254455	250951668.82701305	202782255.74564835	238078303.4108722	286476704.4700059	353492564.722825	192660109.66429853	226659559.9769253
Com_85_pos	Methionine sulfoxide	C5 H11 N O3 S	165.046	1.941	166.053	Full match	Full match	Full match	Organic acids and derivatives	Carboxylic acids and derivatives	Amino acids, peptides, and analogues	Alpha amino acids	577004946.2270836	430791551.3899885	315177031.77248406	398735700.1399763	504564646.63583106	386887971.05989856	427583731.84409463	421143941.81655526	464760616.20897466	323111945.43305457	289483878.2982268	399820259.0352538	501266330.17749304	586861746.3778985	558982570.79869	449140917.33320487	461741878.02679217
Com_87_pos	DL-Carnitine	C7 H15 N O3	161.105	1.309	162.112	Full match	Full match	Full match	Organic nitrogen compounds	Organonitrogen compounds	Quaternary ammonium salts	Carnitines	541520803.9148984	240321558.96907243	205336124.59086075	515353446.0942193	534529141.21829885	297226540.05641764	369789467.417767	237600426.72592235	282663391.6374597	410299767.38029987	420993089.8352737	371349465.0964167	307060566.74727666	484639937.54823023	424572611.172853	318013876.57740957	463509921.47672164
Com_140_pos	2-Hydroxycinnamic acid	C9 H8 O3	164.047	2.587	165.055	Full match	Full match	Full match	Phenylpropanoids and polyketides	Cinnamic acids and derivatives	Hydroxycinnamic acids and derivatives	Hydroxycinnamic acids	301616184.0101445	269215475.62182343	203371535.71533883	248694488.2479735	219582543.01135454	247749443.7049665	218015528.27860063	275860983.0382423	247966431.73755962	318564958.0935476	158186849.93455878	211753676.67714417	276009974.5387574	348915373.5001002	349492219.393452	252217596.16394153	277532818.82750356
Com_159_pos	Nicotinamide	C6 H6 N2 O	122.048	1.967	123.055	Full match	Full match	Full match	Organoheterocyclic compounds	Pyridines and derivatives	Pyridinecarboxylic acids and derivatives	Nicotinamides	199862730.15699401	168775689.4978556	188428559.3771021	312698491.7018372	182351955.1153667	166049662.36863706	231714813.5965095	262471400.5019126	201729537.5048543	256357220.5312705	251034506.7717492	248549267.3253081	224811063.76544702	301854550.711893	291217282.29171	231692793.52440172	261770589.64899018
Com_204_pos	1-Methylhistidine	C7 H11 N3 O2	169.085	1.273	170.092	Full match	Full match	Full match	Organic acids and derivatives	Carboxylic acids and derivatives	Amino acids, peptides, and analogues	Histidine and derivatives	155091152.61116332	200094373.47875157	154410925.11656907	188407631.83780223	208330684.777584	111831114.59234992	120651103.59830117	159976850.54807997	72434103.97373655	123450867.92364898	201249244.2435778	155948226.5514306	109471529.4920172	147429632.83600688	221894711.004608	154363803.1770643	183407202.9373896
Com_235_pos	L-Glutamine	C5 H10 N2 O3	146.069	1.281	147.076	Full match	Full match	Full match	Organic acids and derivatives	Carboxylic acids and derivatives	Amino acids, peptides, and analogues	L-alpha-amino acids	187704522.94857743	183118744.40494826	104407782.25671452	165942350.7978341	158533119.90578952	133026432.87922272	126172978.40658122	114405973.56418557	156641961.45205685	144114724.59366995	152349434.0543215	135827211.0398679	190216569.497369	142548910.26122123	238514078.810657	154723085.37394807	196182472.88701037
Com_238_pos	L-Glutamic acid	C5 H9 N O4	147.053	1.309	148.06	Full match	Full match	Full match	Organic acids and derivatives	Carboxylic acids and derivatives	Amino acids, peptides, and analogues	Glutamic acid and derivatives	167164320.88888285	128803136.10086381	154437250.2329429	140217717.2239739	122618206.4063063	96156649.0183798	98327031.21708338	152083377.7911519	128082142.97212146	187586159.04287866	202797739.7431102	128169172.8108144	162127164.84924248	144879413.42915	205553691.344387	144645248.8562978	162531301.32845223
Com_274_pos	DL-Lysine	C6 H14 N2 O2	146.105	1.155	147.113	Full match	Full match	Full match	Organic acids and derivatives	Carboxylic acids and derivatives	Amino acids, peptides, and analogues	Alpha amino acids	130201318.6240025	95111380.46867177	75163730.34652148	106249762.78843021	104911283.3500351	93150697.72003107	114156351.36774217	112125117.85348669	119618887.17573251	159314543.72074422	105697758.3002674	155682449.03312892	153527407.31213552	136209156.77543402	161146041.588416	112851919.64305235	132639462.4935303
Com_333_pos	Propionylcarnitine	C10 H19 N O4	217.131	3.563	218.139	Full match	Full match	Full match	Lipids and lipid-like molecules	Fatty Acyls	Fatty acid esters	Acyl carnitines	127755637.5899562	65471720.66061311	61162350.91836282	113794942.92716712	111280594.77165404	60149864.55294662	60561211.06332555	108375436.53982323	55765291.63215911	94285396.82876426	92777319.78041552	55342475.71927819	41981702.256329305	135846464.924474	113727833.72228	87577242.46360616	88887781.2938196
Com_460_pos	8-Hydroxyquinoline	C9 H7 N O	145.053	5.267	146.06	Full match	Full match	No results	Organoheterocyclic compounds	Quinolines and derivatives	8-hydroxyquinolines	8-hydroxyquinolines	90537220.39610901	109866954.92903262	90026716.61823842	66614067.61568506	71732465.1374484	37515737.38407227	72775092.49642631	48935901.52802259	100600370.7539709	49280483.9323089	98761265.34001532	61040850.83409028	52645744.50113971	54090713.90625323	100380677.359862	68554731.42259404	75958879.03372175
Com_537_pos	Methyl indole-3-acetate	C11 H11 N O2	189.079	5.79	212.068	Full match	Full match	Full match	Organoheterocyclic compounds	Indoles and derivatives	Indolyl carboxylic acids and derivatives	Indole-3-acetic acid derivatives	56149856.91128652	33763139.80592222	41897088.02664925	27088813.351148494	57887170.886854395	18354132.733132977	74609669.91615881	18816074.937019505	25488027.75570529	16084752.954038696	26138699.630539667	40982964.741474345	16849863.40865173	20586525.44702531	42415305.664478	34364688.305441424	40308219.518780254
Com_589_pos	N3,N4-Dimethyl-L-arginine	C8 H18 N4 O2	202.143	1.385	203.15	Full match	Full match	Full match	Organic acids and derivatives	Carboxylic acids and derivatives	Amino acids, peptides, and analogues	Arginine and derivatives	62915395.11033359	74499976.5921554	59774514.99512936	68166402.22199483	45306607.975834	46036887.15234601	62874313.96160096	66101699.71976704	61006920.19591799	58690101.26333823	69902096.53941493	70419070.10377066	59287383.21582811	75067819.71524315	97170762.2319051	66372526.620018795	70487273.74608104
Com_734_pos	N6,N6,N6-Trimethyl-L-lysine	C9 H20 N2 O2	188.152	1.243	189.16	Full match	Full match	No results	Organic acids and derivatives	Carboxylic acids and derivatives	Amino acids, peptides, and analogues	L-alpha-amino acids	51329283.236488804	44573912.19843016	46366228.78368148	56973554.71955576	41248776.339743435	37620640.6918866	31743468.452411573	52296619.96156848	48259483.51249574	47376164.946507245	58320546.688651726	48528767.06606559	43307877.53796497	51628916.2327734	61736910.2601519	45368860.129212394	51851148.27415013
Com_1099_pos	DL-Dipalmitoylphosphatidylcholine	C40 H80 N O8 P	733.564	8.999	734.571	Full match	Full match	Full match	Lipids and lipid-like molecules	Glycerophospholipids	Glycerophosphocholines	Phosphatidylcholines	5358884.039500804	25849098.337988704	21178832.508480463	24789664.827877317	18373761.654244367	8929507.834109629	25088422.122447275	31122807.496238653	19485326.94411194	25048568.69703672	12643606.659736136	22103133.32135376	24395339.665859044	24594467.953601323	5941881.01562907	4471221.801201655	7341157.965337672
Com_1716_pos	C-8 Ceramide-1-phosphate	C26 H52 N O6 P	505.352	10.347	506.36	Full match	Full match	No results	Lipids and lipid-like molecules	Sphingolipids	Phosphosphingolipids	Phosphosphingolipids	12028739.219728028	13253264.291530477	16420504.73561485	11528565.06764919	15068582.093374437	16348170.731717035	4482251.57889602	15856739.073493509	9416718.865638617	10978146.68290537	9469810.294869892	9799228.967036968	11740121.763731515	10253143.01014197	5520568.64659101	4787560.8171251705	5852597.200533276
Com_2766_pos	(R)-Equol	C15 H14 O3	242.095	5.471	243.102	Full match	Full match	Full match	Phenylpropanoids and polyketides	Isoflavonoids	Isoflavans	Isoflavanols	6408220.257642197	5221090.447835237	5291823.566271804	5914995.409550205	4874199.45261416	4499262.429757076	6980259.166413277	7215833.0850657215	8513407.491052354	5917925.87652239	8573804.75634717	4637882.812243178	4385269.084207126	9962687.479771066	7244227.1630563	5594005.831562238	6342024.675186798
Com_2785_pos	Cortisol	C21 H30 O5	362.209	5.957	385.199	Full match	Full match	Full match	Lipids and lipid-like molecules	Steroids and steroid derivatives	Hydroxysteroids	21-hydroxysteroids	2345495.714364304	4243886.969334444	6481256.108573519	2290035.241218814	1796481.2139875852	4070016.5063274186	5936047.825273662	4811261.33668821	9745216.952609057	7568326.142321772	6121696.359074573	5024390.210158988	4416269.702836739	9101134.13227795	6119424.27000573	4332121.909444042	5377543.394857147
Com_4642_pos	1-Methyladenosine	C11 H15 N5 O4	281.112	2.037	282.119	Full match	Full match	Full match	Nucleosides, nucleotides, and analogues	Purine nucleosides	Not available	Purine nucleosides	3679597.921685374	3254269.2422769438	2702935.1006719735	3954018.3421813296	2812879.207623421	2603544.568276384	2700644.6880438332	3137252.369072681	4058365.548014687	3709507.97129839	3724716.582956628	2872177.580811862	3197740.2306979564	4392732.4268501485	4647934.67850267	3323129.5370829995	3475049.686373986
Com_5521_pos	2-Amino-1,3-octadecanediol	C18 H39 N O2	301.298	7.913	302.305	Full match	Full match	Full match	Organic nitrogen compounds	Organonitrogen compounds	Amines	1,2-aminoalcohols	2345443.1336787553	1821224.1413827972	2271772.9572485634	3539988.668132668	1892209.53775702	906398.2957872385	2660750.0084334235	2801592.564828477	2724049.8753143046	2063370.5402297284	3535821.8671383196	1786282.955590547	3032775.3266585195	2074168.0075298892	1380945.54420825	1051365.9265359717	1189491.5323808119
Com_9_pos	L-Phenylalanine	C9 H11 N O2	165.079	4.925	166.086	Full match	Full match	Full match	Organic acids and derivatives	Carboxylic acids and derivatives	Amino acids, peptides, and analogues	Phenylalanine and derivatives	2834611012.176742	2758185906.9013443	2227645343.933252	2371016192.3116703	2341307907.754937	2152175322.864148	2806937006.056584	2538935963.9368253	2741143080.4574614	2869618186.7377205	2119584869.616485	2542131728.0420284	2592488607.1921444	2575364057.4546084	3476691257.78047	2296088755.99013	2814512868.1086855
Com_18_pos	DL-Tryptophan	C11 H12 N2 O2	204.09	5.166	205.097	Full match	Full match	Full match	Organoheterocyclic compounds	Indoles and derivatives	Indolyl carboxylic acids and derivatives	Indolyl carboxylic acids and derivatives	1787948705.1235244	1391250269.390946	1374909425.4215906	1637800059.1611931	1894423669.4694808	1493788734.3477604	1330016206.1325023	1853734313.3791869	1768740343.336349	2012115866.8542998	920591107.426262	1337076635.145895	1470602401.9473505	1766843177.424023	2146608871.38272	1568335868.1436965	1724046265.0015934
Com_51_pos	Hypoxanthine	C5 H4 N4 O	136.039	1.994	137.046	Full match	Full match	Full match	Organoheterocyclic compounds	Imidazopyrimidines	Purines and purine derivatives	Hypoxanthines	425621932.2683461	442256684.872524	531434853.52275324	465359646.02014357	369781406.181005	515163257.4496061	455334864.7647254	619206888.5270092	579935612.2913482	551125810.885527	510192304.6147296	658029460.8279461	337565525.52549917	1014060404.211409	759704955.973485	563964766.242543	626803700.7187253
Com_65_pos	L-Tyrosine	C9 H11 N O3	181.074	2.37	182.081	Full match	Full match	Full match	Organic acids and derivatives	Carboxylic acids and derivatives	Amino acids, peptides, and analogues	Tyrosine and derivatives	713600171.1039853	578325331.2273611	522767086.2010782	572231798.7796855	606931770.594709	592818829.2994827	520159364.9223398	628907779.8674996	558816788.5979614	858524018.5446063	388917422.45087564	496142719.72851574	722602025.770901	827943829.3411378	882810261.80238	632857474.311769	730857062.5889477
Com_285_pos	Inosine	C10 H12 N4 O5	268.081	3.612	269.088	Full match	Full match	Full match	Nucleosides, nucleotides, and analogues	Purine nucleosides	Not available	Purine nucleosides	174889655.74589482	94684673.22740318	102827884.03230985	68490033.20793872	80353232.27602094	7077205.863225583	63061082.75425377	100736627.98928173	33940030.35359856	81211745.29012433	92953724.39926466	70159912.28755614	131354231.52718383	36158431.9689254	101284477.931942	73013004.82786751	79098181.93895274
Com_662_pos	Ornithine	C5 H12 N2 O2	132.09	1.153	133.097	Full match	Full match	Full match	Organic acids and derivatives	Carboxylic acids and derivatives	Amino acids, peptides, and analogues	Alpha amino acids	46347056.91298933	32110564.89049012	28726938.483271785	29395606.293884564	33134397.118365612	31814170.806263894	46283269.9820972	35356322.38400148	32019557.58781071	42876883.442007914	32526246.988062497	39037122.57492009	65171855.19328081	35661989.33188077	51068509.5158339	37941061.593744114	45376672.72710027
Com_727_pos	Taurocholic acid	C26 H45 N O7 S	515.292	6.472	498.288	Full match	Full match	Full match	Lipids and lipid-like molecules	Steroids and steroid derivatives	Bile acids, alcohols and derivatives	Trihydroxy bile acids, alcohols and derivatives	26579475.603499886	27000883.65758955	5561176.119453206	6716777.058233733	18470175.489605736	6858214.584053176	29223653.711518645	25363586.872511562	21754849.435358368	38082937.30372202	14908078.709415326	46989774.97513872	58568020.965710185	16654510.279308263	28751365.5490628	21742732.261886884	24206911.14304947
Com_2_pos	LPC 16:0-SN1	C24 H50 N O7 P	495.332	9.411	518.321	No results	Full match	Full match					6380089207.66534	5773083642.075105	5674302386.891044	4314604072.401451	5318727969.680095	4423732299.51653	6092314305.060816	6208291858.219636	3635165307.596611	4729950465.254054	4086245214.465246	4173852597.614876	4278274701.2460012	4297171301.994555	5385832648.32532	3549475506.083041	3959717925.228656
Com_8_pos	LPC 18:2-SN1	C26 H50 N O7 P	519.332	9.032	542.321	No results	Full match	Full match					2468063038.9377007	2651298950.6647305	2903793101.294493	2597953784.473439	2773214491.8794103	2149342157.746153	2798514697.2654023	3013772909.103836	428620996.6398386	2227292615.047877	1393045019.225153	1103367839.209053	1650243113.9428875	2655789620.1878138	2612355519.05271	1800148495.821828	2002007117.0752866
Com_19_pos	Indole-3-acrylic acid	C11 H9 N O2	187.063	5.123	205.097	Full match	No results	Full match	Organoheterocyclic compounds	Indoles and derivatives	Indoles	Indoles	1787948705.1235244	1391250269.390946	1374909425.4215906	1637800059.1611931	1894423669.4694808	1493788734.3477604	1330016206.1325023	1853734313.3791869	1768740343.336349	2012115866.8542998	920591107.426262	1337076635.145895	1470602401.9473505	1766843177.424023	2146608871.38272	1568335868.1436965	1724046265.0015934
Com_43_pos	PC O-16:0	C24 H50 N O7 P	495.332	9.172	518.322	No results	Full match	Full match					898075767.9517639	827061474.5604807	917063835.9802821	692681180.0311792	891914998.4844724	704015029.4206773	1016645478.7623401	973058467.287555	501285980.63555545	643463407.4501909	541277955.0625359	585536539.9893602	654383701.3933531	630409062.4344622	686156004.128235	498604158.476345	528617305.87673974
Com_57_pos	LPC 20:4-SN1	C28 H50 N O7 P	543.332	8.95	566.321	No results	Full match	Full match					793501470.8258271	851108408.8837353	842372676.7074142	694813993.0648236	818263412.4868875	548166564.3876978	639986942.5225195	647739220.9012227	74620161.95712875	516037584.4526778	378477714.7712177	356440567.57044107	445010531.2553454	720489441.5726137	704935602.095556	474238773.21266425	538707970.0439321
Com_72_pos	Monoolein	C21 H40 O4	356.292	10.076	379.282	Full match	No results	Full match	Lipids and lipid-like molecules	Glycerolipids	Monoradylglycerols	1-monoacylglycerols	560394428.4256188	444083968.3855677	232223961.37358037	181455414.64391622	673396865.827117	168935922.045509	176281496.8429949	223807888.2107085	619490828.0822833	224050119.64786178	406132283.8490658	352082696.1909833	240419345.5099128	206816955.85002053	293487423.429083	170029265.48901218	205893638.4355183
Com_104_pos	LPC 16:1-SN1	C24 H48 N O7 P	493.317	8.737	516.306	No results	Full match	Full match					501935911.47063774	375404648.694314	340608303.32409865	253802105.89745596	301214676.0777284	263864981.57029417	441202970.49508786	357734963.6942674	170875720.82152635	250528985.6127448	239605387.631594	234999001.1422674	258478043.92966312	309792991.8902334	359310903.109942	244854309.82283223	276302653.1486691
Com_106_pos	LPC 17:0-SN1	C25 H52 N O7 P	509.348	9.877	510.355	No results	Full match	Full match					343097572.8815062	438069438.6019601	302012605.0733104	242082547.88306686	437846151.9335993	325225239.3280547	297825436.2420233	378019616.1102804	210018435.68195948	244169660.77640432	249611156.65200222	217942734.76337373	215264218.81210002	292027578.9714787	232235917.873222	138582330.11829308	158331639.54118627
Com_132_pos	PC O-18:1	C26 H52 N O7 P	521.347	9.405	522.354	No results	Full match	Full match					326683407.7057623	262732458.35378003	247422187.11407214	190498567.18324894	231533988.85728607	222874193.1938362	334532635.4574893	216367141.29744148	94794185.15077774	219587622.73865628	178814144.8621384	165400174.54805607	204473631.160163	249561541.76679364	214827332.836227	150307499.24139205	160035725.42420393
Com_150_pos	PC O-18:2	C26 H50 N O7 P	519.332	8.806	520.34	No results	Full match	Full match					222195971.07106876	242441527.39826548	238628413.03658968	244143766.82862222	266684974.56982508	201223275.10697514	249222523.96766227	294636710.76780456	38339980.368459925	213196710.3360532	111437512.79299822	100636838.75937589	150204531.3869353	251005420.88815573	233549885.341537	166704604.9455925	181929393.96315175
Com_151_pos	LPC 22:4-SN1	C30 H54 N O7 P	571.364	9.719	594.353	No results	Full match	No results					350288053.6478703	349518069.51835144	232347963.13875502	173758934.83545494	213965391.76380205	137053806.22376832	157697756.3266455	177493275.10723478	14289915.938080925	152100503.48159418	97161114.00920616	90846908.12268466	130905242.89520398	161050656.3173711	159378861.245925	99951957.43058872	120434584.0097464
Com_152_pos	L-(+)-Citrulline	C6 H13 N3 O3	197.078	1.317	198.085	Invalid mass	No results	No results	Organic acids and derivatives	Carboxylic acids and derivatives	Amino acids, peptides, and analogues	Alpha amino acids	239347276.91367885	167494294.73945594	127997702.36335768	183087941.1071536	269584068.26720315	204214920.99711454	207217948.8063435	233201879.13664156	128594950.79304248	312579964.6449512	350365706.8112488	229600749.86440393	317885015.3826483	218246615.90200734	305212213.46367	229436988.99610403	259572286.82805914
Com_176_pos	DL-Stachydrine	C7 H13 N O2	143.095	1.397	144.102	Full match	No results	No results	Organic acids and derivatives	Carboxylic acids and derivatives	Amino acids, peptides, and analogues	Proline and derivatives	189348524.2648065	177251218.2528615	249756888.8535498	202995278.20589244	165759137.44898543	91607214.28541733	140899047.25573626	238217834.697041	53513363.09197725	111016944.99654274	114735363.11276603	85770595.50347793	91026272.84946911	148643362.5514661	212176957.371655	146644308.96567145	175889325.2953718
[truncated: 342 more rows]
